# Supplementary material for: A six-gene prognostic model predicts overall survival in bladder cancer patients
Source: Cancer Cell Int. 2019 Sep 5;19:229. doi: 10.1186/s12935-019-0950-7 (PMC6729005; doi:10.1186/s12935-019-0950-7)
Supplement: Supplementary file 1 — Additional file 1: Table S1. Expression level of 167 driven genes. [file 12935_2019_950_MOESM1_ESM.txt]

id	TCGA-GD-A3OQ-11A-21R-A220-07	TCGA-BT-A20N-11A-11R-A14Y-07	TCGA-BT-A20U-11A-11R-A14Y-07	TCGA-GD-A2C5-11A-11R-A180-07	TCGA-BT-A2LA-11A-11R-A18C-07	TCGA-CU-A0YN-11A-11R-A10U-07	TCGA-BT-A20R-11A-11R-A16R-07	TCGA-K4-A54R-11A-11R-A26T-07	TCGA-K4-A5RI-11A-11R-A28M-07	TCGA-BT-A20W-11A-11R-A14Y-07	TCGA-BT-A2LB-11A-11R-A18C-07	TCGA-K4-A3WV-11A-21R-A22U-07	TCGA-CU-A0YR-11A-13R-A10U-07	TCGA-GD-A3OP-11A-11R-A220-07	TCGA-GC-A6I3-11A-11R-A31N-07	TCGA-BL-A13J-11A-13R-A10U-07	TCGA-GC-A3WC-11A-11R-A22U-07	TCGA-GC-A3BM-11A-11R-A22U-07	TCGA-BT-A20Q-11A-11R-A14Y-07	TCGA-CF-A7I0-01A-22R-A352-07	TCGA-E7-A5KE-01A-11R-A28M-07	TCGA-BL-A0C8-01B-04R-A277-07	TCGA-XF-AAMT-01A-11R-A42T-07	TCGA-E7-A3Y1-01A-11R-A22U-07	TCGA-PQ-A6FN-01A-11R-A31N-07	TCGA-ZF-AA52-01A-12R-A39I-07	TCGA-UY-A78P-01A-12R-A36F-07	TCGA-DK-A3IS-01A-21R-A21D-07	TCGA-K4-AAQO-01A-11R-A38B-07	TCGA-DK-A1AA-01A-11R-A13Y-07	TCGA-XF-A9T5-01A-11R-A42T-07	TCGA-BL-A13I-01A-11R-A277-07	TCGA-K4-A5RI-01A-11R-A28M-07	TCGA-E7-A3X6-01A-12R-A22U-07	TCGA-DK-A1AC-01A-11R-A13Y-07	TCGA-KQ-A41Q-01A-11R-A33J-07	TCGA-GV-A3JZ-01A-11R-A21D-07	TCGA-GC-A3RC-01A-11R-A22U-07	TCGA-KQ-A41R-01A-21R-A352-07	TCGA-4Z-AA7W-01A-11R-A39I-07	TCGA-FD-A62O-01A-11R-A30C-07	TCGA-4Z-AA84-01A-11R-A39I-07	TCGA-DK-AA6U-01A-11R-A39I-07	TCGA-5N-A9KM-01A-11R-A42T-07	TCGA-GV-A3JV-01A-11R-A220-07	TCGA-BT-A42E-01A-11R-A23W-07	TCGA-UY-A78O-01A-12R-A33J-07	TCGA-BT-A0S7-01A-11R-A10U-07	TCGA-DK-AA75-01A-11R-A39I-07
ACOX2	581.6290938	1061.65578	403.0311709	155.2513029	112.2511727	1357.701123	1169.481301	225.6028517	356.6740632	527.1885617	439.2257108	191.2079204	1058.980195	453.5925729	81.58387188	1384.908737	1174.063743	329.2696398	1070.003311	81.34933488	26.6241309	372.4404936	83.76258075	51.15935536	58.08243319	127.8524112	79.64512106	27.60443488	506.3768452	11.05454607	111.7093025	147.8738741	64.07276889	13.39059078	35.36636999	20.13638554	38.42475851	19.94447372	24.25345954	14.59355984	32.68574054	17.56653644	8.02854912	43.51100812	37.77990135	7.695758942	20.18248247	16.76389551	31.22888463
ADAM32	34.42665183	75.50397982	22.80129761	94.51161062	14.310424	56.43140634	79.75773505	20.22835422	45.75574571	58.69358468	35.50523932	32.79733371	53.01429694	18.44058358	30.92211411	44.20985552	31.4215244	32.39946648	54.77221693	15.65472462	4.122030138	193.3288116	16.86605277	38.11863512	13.69805937	54.09928431	34.44939836	5.31580344	36.1210919	77.34655057	31.26849948	13.18773647	12.61040286	11.47590777	5.70886452	8.623311895	36.53839043	6.307571066	112.0262439	59.29685167	11.60816499	7.700579328	17.60310192	18.65308077	26.14432596	26.60784085	9.569255966	103.9883401	1.903791149
AGR2	12213.75538	0.204242298	1364.206083	50192.40479	43783.87774	16.26266272	4.564306305	27215.6002	13748.75244	6002.085046	2671.858888	14721.56975	2480.580044	20585.08649	15885.93074	3.409213045	7079.379171	24274.88898	4.121432986	8292.846724	23338.60177	335.8329707	4718.687839	17957.6753	2306.188952	5581.801258	30481.39602	56196.51888	3316.306767	40724.38353	13380.57539	44.80095662	14005.5394	50920.85079	2560.431981	37321.97226	27616.50514	129.0345088	7219.365812	1694.135884	2329.125531	532.7690623	7410.506208	4106.786959	1540.255096	71.29238631	5771.397758	834.0408168	3075.309302
AKNA	3047.586301	1537.65041	1294.609306	2424.950416	2287.276343	1138.782517	1516.793857	3364.262726	6509.367047	2822.111302	2865.600332	3083.983389	2214.247656	1798.8646	4513.022122	1597.931677	3133.170897	2702.016056	1406.942424	1985.608716	1451.917652	886.3877169	1021.533747	1004.113822	488.3599502	1645.032481	1539.953512	418.0611594	1403.768701	1079.812217	1954.235776	3904.598698	678.811431	1414.93893	1986.935812	659.1191735	1734.705198	1959.468816	1810.848251	3671.309331	585.9808919	1996.140984	1050.812161	652.5366028	2439.390035	2657.092617	628.3099289	424.6499219	934.4134914
AMT	1281.789717	720.339568	246.1241476	969.9772923	1527.43077	574.2788553	798.2635004	1628.664715	853.7119952	398.5148838	339.8184147	1587.939088	923.4293355	1204.280477	424.9364847	767.0961177	949.8273576	1297.56181	618.4382863	1282.707021	1809.621787	611.6169983	626.7799699	3064.495808	143.463002	1379.365291	226.0093185	441.9074986	524.0995136	1223.380781	182.6296651	215.823651	194.9572913	1329.7561	70.08336866	789.6121147	155.9054366	69.24550755	703.1845154	212.7811993	962.2017908	267.4939156	325.4291948	534.4564824	490.5861055	359.1679871	874.5141611	27.32333918	217.3919136
ANGPTL2	3996.793944	14116.13115	1317.287782	2498.002742	1892.948633	15071.14305	14101.34961	2430.065958	7504.519669	7992.203655	1465.771092	676.77175	8433.988795	2067.32346	2623.429664	13851.67443	9289.608804	3481.435562	19018.31151	1502.77382	271.6700676	935.2362258	7717.587086	545.6927763	1222.543355	8330.562471	1374.239664	900.7559215	4373.175284	1334.62452	1395.759503	748.6235705	2438.208751	1224.423491	705.8699247	514.2438898	1988.261443	1973.113763	711.3433984	1196.475817	1487.05876	1054.550441	286.3908535	1521.535017	902.5785001	754.4555625	2836.872863	1279.674574	332.8840812
ANKRD22	975.979051	7.984260409	2164.43499	296.8720671	1817.944938	1.748562869	0.8981427	1286.779013	515.7675704	515.9048604	2906.15384	707.7169457	149.24351	639.4842612	564.4822738	0.137654135	132.3594814	997.4603263	0.207152635	1223.270642	250.8329216	176.0606561	58.76007938	276.8592394	235.6626325	164.8142831	1898.254389	347.3547578	275.7445973	588.2717784	520.1300549	183.9270092	96.56219537	230.706045	1704.965221	549.746987	396.6761617	381.8361369	4328.221333	460.1290573	603.8913108	208.3018897	102.2865382	1124.828715	1933.590868	322.2127694	1717.165136	130.0666244	275.9949437
ANKRD65	1997.511034	1063.926952	826.9640997	1205.989875	1956.338372	1299.951832	1291.34567	1036.376756	1682.457965	1583.76472	241.4246009	2472.831292	918.5241839	1193.549622	1596.990377	942.1116129	1344.558302	906.802688	1052.738923	9353.401965	7478.126486	582.1078018	704.0881578	1741.399842	916.3527616	9219.565707	3735.263028	1156.70385	2148.874073	3632.272401	162.2049562	12.80833331	958.6487371	2694.89636	116.3827868	15631.13874	2378.587646	1235.6964	7406.835141	1069.188172	6816.580351	2628.656659	1719.46395	3187.029382	9221.080085	1348.256986	5203.578111	324.9395647	1765.261988
ANXA9	1369.012193	202.1581146	2357.036098	1431.438566	509.9429216	217.9016417	255.6806899	797.7565394	227.736167	677.3248256	1548.941102	2190.702926	388.4101463	1337.490886	396.5286283	283.1030948	778.2596022	489.035358	252.6587204	764.4288976	3991.679485	576.0015955	92.59892975	335.0396639	181.0250932	2393.728498	181.8880452	1211.301551	881.8834445	1785.154191	34.8819007	87.78464578	365.5688402	597.366588	4408.778079	1857.460238	1432.930396	92.32208617	1025.944889	516.5734224	2589.411859	510.8470453	1113.410045	1574.354125	786.8420461	143.4698303	1616.374357	182.9375501	1580.706588
AQP1	10181.11058	27048.76481	7862.365445	6944.428109	8645.079493	26075.37298	33277.33284	6773.700935	16791.32442	19497.36763	14308.72797	8517.028855	43132.69911	9616.248108	17242.11088	35980.42172	26585.96505	11672.74617	40862.81404	3680.264545	979.3004696	357.2043124	2176.843454	5422.8126	2995.965203	6245.605502	3792.298656	2331.936391	10327.33189	3914.255736	2847.913546	4443.286564	2281.124353	3661.810482	1432.075638	815.5056142	10647.45084	1687.799983	3344.015588	1750.537485	2396.570224	1597.15954	8136.04661	1992.805414	2976.530494	1717.773275	2063.193863	4199.720474	5751.910902
ARHGDIB	7411.385645	2875.194662	4737.846484	10363.8334	12848.23347	2645.129505	2658.752277	6658.527175	17816.58151	9837.856326	8471.017927	9048.538108	6640.214087	12582.51797	19634.34408	2003.558111	8573.05286	6746.941508	1397.209166	8488.905943	4747.504684	1031.914261	5012.751735	7793.162614	3274.861687	11683.56994	10412.67178	17526.06085	7331.72233	19646.64849	13542.73956	3764.079215	8020.551233	9539.857984	5541.922374	5175.167348	27504.73566	4254.622108	13332.42208	14059.78832	7146.478548	6922.396552	13485.98613	16264.49071	16469.82591	9049.629829	10983.46421	3708.878615	8716.924822
ARL14	1947.411983	0.204026666	98.8709711	672.2360155	4975.867583	3.361779197	1.814607172	5807.011882	815.2420496	278.8613247	129.8435835	845.5051696	101.1581689	1735.557909	2319.463022	0.137759249	605.5827057	3638.959538	4.126443895	1554.864446	124.1417122	21.37547221	63.59150123	891.763928	97.93190996	145.1415546	850.126002	600.2940861	175.0852995	611.3085923	3.649506432	2.064604359	92.04809023	873.103096	41.87556925	59.47328139	10.18507079	135.3307282	1739.46169	180.9511989	83.27335953	104.1649943	105.9673863	79.76363334	248.1632805	165.812294	658.0057491	3.137616096	146.7210571
ART4	1.860157001	21.52448757	16.32345888	13.64432914	1.648456657	24.2850128	43.08349534	8.362031664	30.15860626	9.066461291	66.94184326	3.732164825	93.48423196	47.76190248	32.1262379	103.9690286	20.20882435	5.41997455	23.63039188	7.312075139	0	29.51646004	3.171800966	7.022641771	2.31146979	11.13074804	1.094240128	0.714606658	25.18910018	4.095935286	0.042896013	1.863185449	2.683116244	3.818015984	4.9875748	6.704694239	3.756713513	1.060594781	6.589102038	23.2642984	1.066698052	1137.869183	2.142660517	15.546506	9.385569416	0	9.569237362	13.74163216	3.636635336
AURKC	38.97655976	54.42180164	32.49362074	14.39837166	32.89593261	48.45354994	32.97643662	53.43473064	50.95596505	16.96846142	47.67718572	36.54588183	44.41596627	83.36950935	71.62152041	29.58287454	59.43795549	155.3824524	91.73217995	179.3571487	34.12775255	51.90477709	33.78466462	593.83213	268.5145212	46.77499341	58.12699701	259.980045	55.82040516	19.40718208	62.49756326	1.941819023	24.34535613	40.19711141	51.29149027	142.9620271	42.92453992	41.97112931	53.11175592	70.95742877	45.33077428	60.3091649	156.1810698	87.00713243	78.58204193	90.21814644	44.59006375	18.27494411	103.4425164
AXIN2	1048.86293	1102.487529	492.0171777	884.716412	301.3850277	1467.405695	482.9801017	308.6982677	506.4093118	538.4808405	231.2807842	831.4550987	1071.329209	207.156596	84.05357568	1622.026559	1248.083153	433.9803515	1021.211771	353.5396273	59.13103666	245.2612199	776.6659116	333.0332465	45.56887415	205.3833996	121.6251453	98.3160933	1114.877529	93.90495283	174.2211029	745.5234568	1819.955788	116.7827319	392.7021537	1040.035645	646.495055	101.7639439	223.3081563	66.67123863	1627.172423	48.25835769	186.9753101	295.1995608	53.06460869	78.15920217	384.2052474	39.41549126	89.84145345
BHMT2	611.5287087	2513.191767	348.0545264	84.44646755	141.8030589	2197.884339	1763.378101	236.2888869	646.7875234	557.6765174	126.8005548	234.3272016	1696.349792	182.2298798	96.40410273	2421.614629	1286.228312	396.2007836	2102.7544	93.8493893	7.454454084	13.2346591	66.86661709	23.0723571	13.69880161	137.569967	27.9982792	2.247172577	489.7814747	7.572828105	10.8676712	34.03600963	81.25276818	8.60391615	48.42309723	25.89430318	97.66600823	5.2582239	83.41275932	8.806229235	41.11177847	10.98932278	7.28989291	35.22339747	48.00582162	4.258856087	18.05932309	57.44756065	3.636687348
BTBD3	4143.30951	2246.128921	1137.668661	2242.970922	2026.369381	3951.253277	4189.346716	3831.977498	3008.256175	3875.3042	1361.290258	2254.391949	2675.327726	2229.020491	2601.15945	2662.508939	2810.219558	2537.934649	3061.948143	3526.951612	3115.59751	2341.641113	1361.520549	1972.114724	1717.681027	876.6665504	1714.292052	2700.927827	2337.046366	2888.72813	581.4050439	705.9727913	2861.592912	1265.589995	1604.250316	2394.741567	1660.82954	1991.993	1831.787349	254.7339615	6920.878675	824.3535477	2609.859149	1517.391048	4723.773434	1863.018353	1545.273322	2409.56051	1130.929543
C17orf107	201.0019607	85.67045144	22.82478081	229.9153255	408.6974692	50.17327066	195.2035627	437.9832821	288.0345421	231.4228864	205.9191844	192.1541301	130.7363846	242.8297877	489.0004504	32.88968011	94.22934356	737.2249932	45.27555104	63.62384297	120.0190491	60.04604134	156.3234008	16.0506508	203.7032929	142.6005401	125.907271	11.46443288	28.4739802	30.54850081	159.720678	96.946326	70.39221898	110.0912656	132.3739791	57.5565253	93.04848093	37.77620989	45.10740516	278.879454	24.25511096	109.6237866	55.16840781	141.8962207	139.7824745	109.1267308	90.21909652	327.3253908	62.21238411
C18orf65	19.52207599	17.51262458	8.233150421	2.218520385	10.94727571	28.87112875	15.57316278	8.352880817	16.63995951	24.81550146	18.25903798	19.68573926	24.62414659	8.479825156	11.15878004	8.322980849	20.18215988	22.66258926	11.8989678	1.053955209	0	1.022229263	8.848125764	6.019217797	5.717483122	7.40660478	25.76704008	12.31694112	5.489052659	13.26763641	3.652331863	39.97546455	27.16627674	0.946330583	1.372456617	0	1.188311336	6.302107457	1.761955618	4.440003978	4.228047644	21.86857121	0	2.080998283	1.382970345	1.681008427	7.437044931	9.096834581	0.135762825
C1orf116	6627.365443	2.146225293	8585.482673	10127.81921	15453.03973	14.6507462	9.146653501	20012.15679	1287.332129	1859.239735	28247.18538	9820.946398	623.8908934	20049.70741	1989.823408	5.045272067	2321.31672	10260.72392	11.95010949	3689.652141	3540.634706	1158.104478	2880.994272	5212.15979	4878.655286	9493.771612	2531.081892	2949.910375	4385.241966	4699.62529	269.1073853	2.091800879	633.673499	7583.078775	442.5868158	1103.335381	1072.058615	2021.371064	12692.94115	5041.507657	6127.343772	1641.007498	5951.001758	2229.993868	11033.67617	937.4927764	3075.676773	309.8301179	3039.035566
C1orf162	238.6914899	623.1740375	226.6965515	524.5593543	254.1035339	403.3105286	293.2606081	390.5958412	2117.061425	566.6898435	890.6160063	183.7090526	325.5282804	577.5402151	1467.151984	557.733245	634.7129836	261.2616126	246.7690279	179.384008	68.29823998	164.8661572	456.7894242	173.5388953	285.7377367	1010.515096	1255.793408	161.3450908	520.8053963	156.5692521	947.6166656	944.7754989	306.9009994	355.1646541	326.1587608	74.8240211	306.8087077	1077.263654	359.7011601	1676.112919	85.38117278	151.2999536	85.34784352	583.1308211	280.9268592	617.0083799	142.2324853	362.650265	55.36335985
C2CD4D	24.13239867	0.185742275	22.5797474	18.27353943	23.66520049	0.122524177	0.895334953	42.59516724	13.52258889	18.06202133	7.104086299	37.5319879	1.293094559	24.26293025	20.97920274	1.802237809	6.758333654	14.04199288	2.20902014	5.226387244	58.38964225	4.075554331	74.22031782	14.04433731	14.83225725	43.0183026	59.16572391	16.08489513	10.96687486	9.662673007	6.062459338	42.30783482	17.12868989	31.58836629	20.19500862	25.8985117	8.244862053	11.55185904	16.19892734	257.2885768	1.067131457	9.892258648	35.33673754	19.68698756	5.018739484	40.39176761	30.78386078	1.639474295	70.34680388
C8orf88	158.0097923	1101.95516	119.9136205	47.1379201	27.82111538	1462.079806	1413.339394	71.28064259	145.5885217	251.7600867	43.62200267	44.03936081	469.7271186	57.60277509	30.94146296	913.8997051	474.3525361	91.78128745	946.4611028	16.69801648	2.458345166	58.00886902	69.27606866	3.010129465	93.32437576	43.07673344	25.84747538	33.76374253	243.8665473	20.80243309	6.060763522	94.88835952	28.86166246	10.51852496	4.988289579	4.786256968	14.66344614	7.356427412	14.62105185	5.908302316	11.60828563	358.2288929	64.04558445	19.68943139	13.75277171	2.542329464	8.507736344	28.83413682	7.094846795
CAPNS2	1601.84711	0.204070837	4287.41891	1099.379193	5178.456142	1.747278175	0.898254428	844.07952	1283.167192	407.5490517	1913.104656	4100.148368	313.2138047	2688.477776	1947.757978	1.774892282	832.1022794	2910.331693	4.125568815	2964.821679	674.2580258	4.074616953	128.8498736	3354.396794	1039.257226	16.03771173	627.4021879	3135.404727	2060.194109	2872.237675	20.46798518	23.64871468	92.04935091	3311.472217	1.385658898	2.869256882	1.846844524	518.2015835	160.7096525	2379.469962	894.7645949	10.98425195	46.32574308	1817.744626	23.22766212	1661.979076	1303.282401	124.0212577	57.07400966
CCDC8	815.9489384	225.4303384	181.3966008	366.9355321	340.2330625	996.5162676	252.9336231	147.2553219	569.8341216	1085.897315	219.1081091	389.9391326	1331.346098	631.6837196	256.9615025	312.5066575	809.6293765	637.9903398	565.4855224	143.9268332	9.127632185	9.163278045	1954.098865	119.370982	1533.072135	714.2555599	165.7447862	27.60776962	374.1994421	18.71950422	151.3973376	56.00448479	137.1846239	71.78792475	54.89230905	555.5145559	114.175999	46.16836266	37.09075671	157.8034419	90.65065544	73.4719129	117.7513636	159.5162449	128.0418202	2716.788505	89.16750318	1402.831508	146.7145002
CD93	3182.191633	4792.99153	1216.967629	2952.550432	3225.313543	4369.124702	17063.52702	7730.449831	8680.570423	10080.52752	6887.583119	1690.080345	10621.01596	2921.216175	5310.983778	5104.19056	3673.707581	8147.046256	2533.903114	3813.743228	1014.309457	3302.313056	4308.69254	1804.595615	1713.135386	2857.278151	3712.653352	1657.089232	2395.042114	2658.922515	1943.465674	25994.85643	879.2110103	2086.03033	1731.543315	752.1832388	2230.302333	2545.847055	1830.218017	735.0173723	1707.322581	1016.185166	1072.886383	1991.767469	2043.298962	1294.981352	1261.90893	5356.703494	1082.686348
CDIP1	1800.270396	1865.619888	1796.140721	828.3107191	1949.546822	1943.465299	2572.625491	1596.69437	1685.585044	2377.344428	2771.262361	2627.480892	2778.851546	2456.24263	1366.075428	1926.581625	2646.482912	2228.110593	2073.958766	2241.083943	40.79764934	80.40019358	1399.45907	1435.449927	1484.284038	635.6736093	1288.12334	332.7478636	946.4200146	3131.356876	1095.428703	577.3877274	246.4115809	2527.403961	291.4154649	68.10862276	353.652643	361.9066376	767.4393012	1021.332458	132.8063819	181.9938105	254.7243295	129.4799282	304.2055059	698.6159373	721.6977565	3093.298739	196.7132637
CEP41	588.2013597	328.2251386	221.8262111	467.471822	416.2408357	572.5043507	327.1773342	379.8991714	323.3968478	717.916928	337.7880751	434.9398493	469.730487	450.0671607	434.7761899	400.7450659	321.8609394	459.8752887	473.5126198	570.4512766	594.2575333	528.1693121	567.9629637	309.9617969	950.4457518	399.6244301	502.5669432	451.9023917	386.2456793	871.7122998	1079.775617	449.4006809	559.6661995	580.1408841	631.4219203	19.17851595	965.6314332	65.04960979	523.438879	677.0540332	402.5998552	1153.156757	676.0113553	788.2112006	1070.862172	809.4950993	628.2993586	1487.765653	605.1034417
CERKL	260.1951153	178.8198785	241.2102638	453.0286263	270.1610039	219.4667377	96.20892231	269.5045698	1092.831827	606.1560074	351.9880212	92.78274983	305.7785012	207.8878614	1027.402897	86.85973325	385.7634301	277.4461445	78.53610724	160.6100932	51.62802444	146.5474304	356.113552	59.18439357	149.1459525	518.7502186	421.830516	72.95239697	191.4881312	85.55242699	437.1697989	905.5079082	106.493596	176.141513	275.5631443	50.83816166	141.8001457	221.3388855	146.2274728	378.9705733	68.51873007	1446.735129	44.84521551	279.6564833	227.8111485	347.1782823	128.4333755	86.25228388	36.40446344
CIART	152.8192175	283.4802393	176.4971798	229.9012389	151.0992078	538.4502317	146.620676	42.78976033	115.4326478	82.44201094	417.9190035	226.8371288	167.719153	124.5542722	243.3449648	603.1641919	781.511578	57.23699204	590.4285989	45.89834967	63.29755515	53.94118429	518.9481095	258.8024452	330.0831086	57.85057256	29.07725446	232.8763657	134.597439	201.1779431	623.2291066	34.67980011	39.69107292	38.28116565	308.1514905	49.87874183	45.47922872	222.3849576	385.1393661	1176.582406	13.71500393	190.7483715	73.56773106	107.7277105	30.49604033	548.3406006	129.4931812	56.04236636	253.4047621
CIDEB	14.87712354	13.82869376	118.964236	30.43118457	19.38625504	37.10559404	15.56006822	22.58957847	34.31680697	33.87283043	93.31032585	23.42349772	16.08329041	27.0223433	28.43627476	14.87686485	22.45039647	26.9987357	6.136818264	9.394946768	0	0.003629529	6.395140485	12.03783541	27.28879121	8.658036785	13.99920437	30.04492325	12.05087641	55.3362141	78.89472143	21.09869891	5.390226231	44.06848146	11.52427289	1.907900695	3.110098683	6.306428446	3.375608668	8.779568598	7.390457637	3.31508544	3.608734103	3.117151558	6.481539235	10.28400137	18.04406703	44.93882448	3.643971173
CLDN4	71778.45656	40.97133535	13426.91857	94644.17384	223744.0621	92.06347045	138.3734623	167261.2767	27304.10096	24851.4884	124755.5258	31714.40153	9022.129359	198238.3251	37307.66644	52.47230749	34457.05551	161594.8582	98.03541906	27290.67208	21149.72032	9160.998911	5638.740309	6192.199318	13636.59472	62328.6716	47936.35263	55981.5034	22758.83021	30232.8651	35363.70769	87.39038815	31048.65495	25464.19781	16125.36417	22278.96689	37941.66776	1867.173655	125040.1227	109331.7094	66761.12729	78067.70926	28646.51686	24246.04925	67392.60032	3485.420121	51118.8812	12362.09633	34862.18393
CLIC6	6070.752809	19.63029003	66.49623849	3175.725221	8112.560784	11.42845305	14.6449251	1273.809682	2433.223735	1229.337674	559.9372424	2484.059708	880.3231493	3559.44931	4123.935314	201.3321354	1848.07019	3215.84486	51.10402256	4831.52402	1982.060934	26.46350914	1308.373966	162.5047163	79.71639445	502.9113027	949.1628571	1630.245163	277.9340411	7.58948556	1375.304611	2.083637619	4136.311898	1835.219486	1280.233791	543.9873709	9705.313969	27.28507045	1674.351398	60.87504469	25.30656785	70.18095936	2123.877694	95.29940622	157.1589979	10.27959791	478.6659857	99.84498572	10465.25234
CMTM3	1258.280454	1050.384166	430.5839844	1234.910249	2352.330188	1141.958942	1244.597958	2578.366203	2520.562488	2905.601092	827.7306663	1388.253516	1887.507699	1085.990914	2394.837638	790.0588976	1490.343159	1828.689278	1219.050503	965.702365	312.5108252	1360.618488	4016.228696	289.8996839	1907.777598	5173.490976	2160.887251	786.2294053	1029.593425	2677.025377	2353.040503	2058.126267	1028.15882	1758.619348	1335.882126	963.2587465	2447.313255	2067.52147	867.0602366	2317.5635	1229.910341	2136.469982	3770.471408	1951.373133	3273.576473	2328.777334	876.6563726	2028.93964	2539.103407
COX7A1	879.5764969	3874.229387	419.2590242	455.9942753	543.7058739	2985.124251	4993.174604	305.1413734	1731.335576	932.4545534	430.097706	722.7040683	3239.888736	572.4968178	1850.204982	3458.672048	2655.442224	691.9867331	2862.171184	342.0582466	47.46072307	86.50626465	425.4158689	207.6443223	474.6295227	940.2835301	290.5607663	117.5373591	1028.353012	85.55176077	175.4073964	23.90178948	174.2021936	130.186991	104.0808177	163.0944167	145.6508998	47.217637	364.3852599	276.3438467	105.4042628	72.37554031	46.3180932	132.585941	200.8637117	86.75301685	236.6797343	234.2280598	113.9578616
CRYAB	2960.955703	122765.6211	7655.226067	1393.247827	1781.496999	8996.199544	17493.30086	1850.757882	3727.833952	3193.530897	8706.354103	1445.424127	11116.72334	2778.771581	1823.083856	14955.82136	9011.533711	3001.057474	24050.83425	664.3122086	101.6390519	52.9230644	1239.101172	245.7628658	1010.80229	3404.133482	385.2765763	136.747775	7546.9264	203.2144333	164.6129375	34.37872106	581.3219931	187.6256775	224.8685938	126.6335286	206.6242806	248.6192826	197.6338269	570.0774593	286.6751426	108.5488231	118.4883591	297.2725594	10810.72327	3697.026444	291.8768319	1604.269443	241.5295672
CSAG1	0	2.175131936	3.397733863	958.634549	6.710938827	1.763050288	0.89675962	0.03986261	3.129944096	2.29036652	0.003068168	1.859116734	0.049581854	0	19.8253517	0.134642313	1.150447094	1.098493775	0.20190267	4.181396016	976.1001635	36.64069751	248.0986172	3.010041597	5.724004867	0.049678837	36.6094927	433.4824745	3.30396689	0	19.2701838	268.4294166	414.3342068	123.4842905	852.159188	1088.022535	37.13799603	3.158120645	2634.348439	69.56712195	1.065857849	1515.902311	2125.087211	859.6650558	2.849612036	1.687082512	3.197974032	383.7762441	3981.885268
CSTF2T	1833.455754	2721.533845	1527.567786	1269.158951	1426.891639	3181.922531	5543.987566	1798.496298	2280.368474	2179.801693	1566.19218	1857.881809	2055.196184	1350.199453	1031.37191	2479.280077	1603.611411	1358.038316	1964.412453	624.6857212	1566.951027	587.1957069	1409.078717	1200.723176	908.3736843	488.1597296	498.270837	2345.098891	1512.080282	1686.296696	1583.097032	2034.206898	1303.500572	1286.655911	4050.030633	1142.677555	2568.153287	840.2332158	849.3642402	1179.069647	1319.483467	1291.311216	1098.688476	220.6266105	1150.841504	1712.653674	877.713589	1655.719502	1298.038678
CX3CL1	2675.988874	11344.07841	2558.326976	946.3191255	2853.80556	5123.868681	7159.72559	2481.108377	2893.881426	4649.718488	2590.708676	3821.690739	11201.67168	9384.928496	2541.90901	7545.731643	11533.47327	6501.882848	7739.792147	1360.944083	189.155579	100.75316	1672.515008	804.4951143	533.8917469	4819.36155	7038.90306	506.4517954	3079.938619	547.8548073	794.0021685	322.4444521	287.0335087	8287.727975	858.4932679	706.1307839	815.9018142	276.9412123	404.7243115	2151.171789	181.2849886	123.8939898	1234.910191	320.0593068	1769.599559	759.6126942	390.5785706	276.6017321	565.5861294
CYP4Z2P	117.9612612	0.198245222	40.54278425	36.50419244	158.0436823	1.763852632	2.727751552	54.61452519	38.48048071	45.16833174	24.34844622	117.2071686	3.760838893	101.239198	53.1217967	0.134366077	49.35120523	72.31811011	6.134146121	93.85782109	140.903493	97.69528146	0.760798304	135.4191397	3.45018834	34.48437243	5.401002117	87.61370743	23.00315338	86.32061186	0.043097173	1.920292103	16.2207618	38.28286973	115.0370308	59.47787125	5.040682732	0.010505516	197.0835621	11.69988209	33.7387526	1.118714809	137.0368248	38.33190369	108.4843704	0	143.2593052	0.109148376	58.73203272
DAPP1	1258.309328	107.0262174	1986.87638	679.8512758	1377.100687	42.0871753	27.47468717	3895.911624	1616.947667	588.1591999	4907.509053	1542.9307	410.6073731	1727.729267	1241.300391	37.77354279	824.2477796	898.1657025	19.79315283	897.9090121	550.0641778	340.9216771	377.8008399	572.7765325	964.1314237	1088.078613	1198.810779	569.4940287	1224.318185	1197.542522	335.1713304	364.9139119	347.516049	1147.846997	794.1522416	442.2878621	168.7457452	1406.658561	899.0605422	1265.779622	1021.228102	586.4771881	556.6705533	446.4205119	792.6934413	779.3948337	393.7610633	65.09725088	370.7949595
DNAH14	151.5970594	128.1950041	34.15597444	156.8460189	140.1526196	166.0898077	157.6397905	179.2370067	70.71828811	237.0181154	46.66502729	175.2949753	71.55941353	69.72445223	180.3037783	96.59710596	108.7916761	137.1017449	84.32120275	18.78282495	390.0677661	2402.643608	348.8348807	84.26214322	301.6611226	317.226398	252.9048738	180.5693777	133.5082594	336.9538134	291.9026569	119.8695509	266.283042	171.3527657	475.2353961	1090.914445	719.8463243	98.61685117	202.4094631	473.0148461	358.3281205	599.5868291	469.8519647	369.7672027	425.8528108	735.6521042	56.26692252	220.6664338	346.5235657
ECHDC3	225.7488026	258.1851343	69.75055186	50.1817171	248.2301214	298.3175932	54.96615426	65.3440846	266.198306	303.6472631	756.7045263	90.9094011	271.2240206	45.49499701	102.5732595	240.4292077	231.0136178	199.7180242	289.5049259	34.42678463	2.461553266	12.21660891	746.2585392	26.08174111	1339.377675	24.65377701	34.45816006	8.39571787	111.6232113	9.668807343	2174.23409	56.00852735	239.2138341	13.39134844	15.11481728	18.218082	39.70125503	27.28702543	56.36112325	2120.027706	25.30870589	14.2761156	9.505333839	40.40487258	26.12905489	38.62939418	71.12471563	437.9057395	31.23359694
EHF	8803.986291	2.146797354	10589.76669	4668.751724	1901.398567	8.199802677	5.480606158	3737.03712	1497.378771	2764.556493	14569.39885	5379.637097	1379.633299	9417.810665	501.5202802	5.046127199	879.2068752	4063.274798	6.080541096	1419.347538	6764.625538	2530.929249	1914.998694	2033.304859	487.2217893	1047.566465	1886.48099	5231.219587	2212.33459	7779.214752	2849.119389	34.1882563	4914.347718	3553.629496	16173.58302	4922.847269	13213.00935	3631.528504	2053.392221	1044.597223	9144.626819	344.2270938	5297.786499	2013.520965	3799.850783	886.7920333	829.9594652	6819.125258	1124.069019
ELF3	39798.9893	0.204253567	21539.81821	50247.74807	56628.61685	30.77767224	51.30566506	35684.50095	17599.2811	11227.4942	26291.49748	31556.93941	16308.30661	81796.3602	18537.74692	5.044531514	16389.17528	37754.72818	41.29757727	17756.82453	22412.47543	4523.51296	7830.935831	25096.81082	4945.853206	45159.23507	18418.03343	18571.29232	18968.78973	15295.674	10704.52866	268.6518712	35469.24623	25498.66793	77546.90449	65489.91583	27792.10198	239.1758257	67907.46434	17520.24043	24294.41196	9704.508009	31319.02523	15943.41884	38992.48581	13519.87258	46909.72289	1506.292388	29547.88741
EMILIN1	15373.25491	23144.97735	6124.562122	3755.789864	4973.073979	50943.8769	31699.12364	6035.317977	17864.43467	20858.7364	3567.548983	3021.161355	20310.11761	3671.822482	10124.21523	23791.84361	19724.17262	10722.77711	35153.75628	3608.309911	213.329332	187.2543855	10382.61936	760.3583287	5783.576631	12845.20155	3910.677395	381.9387472	14581.24695	397.4697402	2305.017905	2016.367249	3348.130707	1048.271618	2216.149118	920.0837167	3301.170701	955.6228962	897.5673225	2641.647542	1817.984735	1507.274389	486.6961246	944.6210224	4642.097419	878.1986623	1639.73524	1672.469615	341.4934983
EPHX3	187.2825622	4.094335231	5059.811817	1538.795418	363.0213626	11.43376715	9.145577493	601.901432	132.0709986	255.1550759	6225.151941	157.4618993	50.60897343	1461.414051	153.2211801	3.413230929	250.105278	154.3927701	8.046982476	1006.368067	2627.234941	16.28677405	147.3800262	154.4798372	2018.133066	56.61504654	3261.701657	6826.664207	26.28190583	1265.751433	33.68177267	77.16637496	1060.671045	4892.05716	46.94406224	309.8849198	126.3759231	8.402953143	1093.311211	4625.703396	11.60538218	6331.32111	48.53559361	2055.969423	13.03939114	18.01250659	1499.624213	1723.635964	69.14093035
FAM8A2P	2.78E-17	2.78E-17	2.78E-17	2.78E-17	2.78E-17	2.78E-17	2.78E-17	2.78E-17	2.78E-17	2.78E-17	2.78E-17	2.78E-17	2.78E-17	2.78E-17	2.78E-17	2.78E-17	2.78E-17	2.78E-17	2.78E-17	0.005211839	0	0.00216501	0	0.000383025	0.016319348	0.026345055	0.009160435	0	0.011261068	0	0.0232886	0.319785048	0	0	4.549476677	0	0.582149151	0.005942545	0.062590712	0.048190724	0.006530517	0.011500034	0	0.004357765	0	0	0.007411032	0.054148086	0.072586696
FAS	795.0336509	1011.411976	856.0265577	766.6691487	505.7185863	999.9525555	680.9470557	719.4191296	1455.7678	1565.674792	820.6283844	523.0443036	1014.652828	803.2807288	671.9401718	706.6029052	1041.777257	1668.898499	718.1876956	355.6267739	44.13044316	186.2372501	673.5081191	203.6322338	298.2654877	393.4816856	1563.587712	192.8563242	430.0105343	1049.964856	3114.208747	492.0596928	1039.027441	907.5562773	499.7523437	260.954351	294.5879797	662.9526515	191.211088	1559.271713	274.0276687	771.7163645	158.2528323	818.249395	754.1336716	1527.955421	93.4124329	362.6913628	89.83861189
FBXO17	644.754706	807.52199	234.7901601	194.8440051	380.7592779	1033.679922	1041.163242	383.4779193	604.1506147	506.8706641	215.0507973	353.378019	1148.962565	375.9566918	395.2847529	935.382587	944.1982193	503.0640115	1374.989968	138.7124238	36.62704759	12.21639132	436.6641609	45.14083433	631.7126	242.2507269	72.12299056	63.72834865	438.7433458	24.28690214	75.72952538	626.5950221	327.6709212	29.66577788	36.08835804	269.5930886	70.51768465	28.33543324	311.5246286	487.4939407	53.76414235	1301.053666	172.9903423	104.6217147	277.2999091	1029.590387	230.3166564	1493.326586	29.50065606
FERMT3	603.0600004	852.3473731	537.353671	929.6043266	498.1159242	709.7496806	603.0394706	693.3117941	3953.419108	1055.4798	1087.407575	332.7525112	1063.979583	744.1521108	4365.764368	516.9505615	1251.477308	563.523017	327.0058872	307.6567426	194.9880526	188.2725779	889.4125916	237.7379877	770.6416099	1276.190826	5184.681833	178.2525717	763.7157834	224.7979509	2955.854712	3963.932698	494.6586155	939.1408841	1058.890316	191.8747249	560.3869262	1458.062885	293.9541814	4175.891559	231.8727428	264.2072969	193.6010652	397.740792	641.256386	1378.370415	765.2145379	267.5396917	532.8144211
FXYD3	12595.64365	23.50158758	55335.85674	49641.75445	46763.44304	69.48686285	54.05507574	17737.81719	14302.99153	9184.290094	18712.11376	26638.50252	2179.760529	30556.05873	59339.21996	114.6231495	9384.964207	14780.64785	49.12496996	57674.44661	29747.16935	3876.279791	4768.63036	39273.76509	32348.69985	7841.565254	65327.71533	48439.0614	17123.0154	27354.605	25232.18363	23.42431392	29414.75482	62591.6637	274.0698266	25800.08587	984.7579976	17035.23107	24144.58697	81932.59849	24944.67058	2280.080748	5863.99907	61242.24386	57974.43128	40198.79848	58758.152	7221.233318	3649.307817
FZD7	4701.489404	9670.720657	2244.417253	2034.329601	2507.630619	11743.85709	5672.239183	2542.833166	3205.831055	4364.115983	1083.353002	1950.673621	5726.626688	1345.191326	683.0812541	9535.805997	6890.941267	4237.08105	6739.992612	745.6552795	1534.46253	559.7185211	947.425305	551.711313	568.0342929	1284.792532	344.3842797	713.2277904	3495.627941	501.9112393	308.7483667	588.3921375	1664.606496	441.3207714	544.5814827	2065.669153	541.7686576	525.5448497	305.1908109	794.2856794	1593.485743	124.9916327	912.3779879	327.3095178	615.7781166	423.6132173	469.1137913	901.9607169	1008.462222
GATA2	6228.229264	407.9275237	328.6464231	2513.2979	4031.741667	925.8938887	886.2365872	1829.359783	2850.195393	1345.60594	584.2821406	4509.769835	1871.507575	5167.626363	616.3848771	651.0719288	992.4629394	2749.504408	311.3568137	3463.344632	3388.964957	1446.102016	517.1756698	879.7284019	231.1082986	1405.329256	502.576329	3972.239498	1676.213724	6945.905613	663.0823655	908.429193	1023.645084	819.4682905	1275.121949	694.6172121	2497.389703	114.3499946	3040.557926	840.6200619	8971.759278	3357.598466	1684.125087	1044.053087	8016.375159	355.7241999	12636.86529	352.1357653	967.2042994
GDPD3	555.5746404	35.18389308	5627.40091	438.4937574	450.8364257	40.47921778	37.55499807	357.3695375	143.5092935	608.4693197	3262.199223	1047.993268	111.0237634	727.0785526	1651.254303	75.40446194	393.6397235	187.8575848	80.48197227	1875.069766	3967.477041	835.5051118	75.68180383	127.3958183	324.4489651	4065.717274	227.0857602	551.8012572	2975.99177	332.7155185	330.3692362	23.56847889	77.60786848	688.3135731	1124.684134	1814.282718	3021.383399	57.70546764	3708.134731	380.5939562	1679.916362	1245.27965	3617.364862	174.0171683	2361.465937	243.1514005	3433.307901	66.60006437	5644.495034
GPR183	701.9554458	1617.021266	307.6122604	1818.940782	886.5179858	1849.805178	1148.367425	1355.693117	3557.260125	1421.218764	1393.747423	164.0239037	987.5609091	695.0004452	1624.162023	1355.799348	1703.390792	894.9285121	1410.681782	161.6554285	11.62760952	467.1078646	493.8620485	49.15326959	208.3396299	923.227309	1232.112338	56.04318503	658.6482532	105.0446591	1429.137288	458.804916	196.7653257	114.8681569	1826.057121	102.6475076	155.2680283	1226.203681	57.96519205	960.354905	86.43508937	67.99085037	26.44070006	378.0561886	472.4231807	1300.295745	115.7000383	794.4786462	26.04795075
GPX7	500.9582557	498.9831681	173.3064778	721.8021933	493.9187165	998.1069534	464.6568873	250.5272266	722.6847794	606.1899856	216.0649667	278.3872969	634.9204493	385.2287226	494.066228	355.00754	664.9816935	649.8626348	653.4442947	197.11315	448.3845926	39.69353581	1988.54425	230.7161747	537.2867601	368.8905985	189.4211684	820.8900505	245.1087799	540.9363939	249.889798	34.47544525	203.0819629	529.4009593	94.67391038	476.8306143	201.4907641	73.44149247	350.109765	253.2814658	162.3155281	211.5897838	696.6355271	120.1582089	398.1277854	847.3101693	289.7525538	3847.911823	611.9926637
GSTM2	1514.698842	691.2829385	479.1143288	937.9751045	997.97902	1085.469827	1497.568511	1627.513457	664.4662885	585.9009405	499.0746202	2216.925808	1465.865735	323.2387515	1007.878995	917.5684883	1341.188853	3293.519583	1082.04774	2078.432978	60.80420266	63.09934576	951.4264479	1109.440585	153.7036745	923.3899979	246.4554253	88.33317286	651.0293106	202.5244906	279.919318	119.6794102	10997.82199	109.125561	60.69073973	6921.36506	76.95311691	43.01925412	186.3826055	185.2882605	41319.70141	73.46774052	1089.821918	16308.95349	46026.64931	155.5025176	125.2499517	417.09597	875.8535807
GYPC	1700.040803	4192.91345	833.4824254	1368.890294	1060.43873	4886.5844	4359.816979	935.4952826	4334.04341	2949.673361	1204.062879	739.5756675	4359.358242	1201.340209	4371.008113	4971.490429	4033.63853	1487.582491	5370.271484	601.7370702	41.62997306	97.70062203	736.3607614	245.7628248	492.8992651	1256.442091	787.7311965	131.3664244	1773.506731	114.0958669	651.0332009	1899.927255	343.0052969	308.2514578	492.5221373	107.4447163	253.4968872	273.7934932	305.1740353	1397.272041	155.9922128	163.3586663	51.47730487	483.7053691	449.815268	321.3551744	317.34632	767.4463397	103.6309395
HCAR1	831.8832486	15.78008645	76.22446437	596.2878783	208.5272041	8.217451252	9.143847254	283.7253778	221.490819	313.8158169	77.0963108	1189.652485	94.993693	279.1558699	93.93238613	8.336450019	42.64792743	382.135204	8.064880684	198.1562863	2621.450302	3373.528101	239.2241792	81.25277328	540.7129018	57.8459501	53.82686868	1086.82074	1450.789893	937.1165642	76.92757926	45.11735037	16.22539602	410.686401	64.29972795	1032.347394	710.0052873	80.7839419	582.8721524	27.59752224	2065.610405	1929.238406	3570.49527	465.0638924	1420.260583	64.41207787	1150.455512	216.1762435	582.7702651
HCAR3	303.9475158	11.90013529	181.2528729	75.31457681	324.2771142	1.75419996	4.561857	717.8989729	72.79911311	93.72352926	50.72264466	238.1010278	173.8482293	180.162653	9.94313822	5.064000561	28.06976135	651.9125806	0.205718441	82.39740229	199.1920279	150.6168623	74.06772706	5.016316626	74.02552216	27.11362875	113.0110557	322.8680667	74.42573551	27.76271367	91.3368054	45.35479543	21.63765064	177.1024851	7.162719324	270.5633975	6.971282022	53.51130273	32.28116931	267.59143	416.2647691	338.6956197	142.8180317	117.0483727	345.1187727	781.3413276	178.3063164	1045.754128	19.16176498
HCG4	37.89842931	6.069498834	48.07800196	19.02585541	14.33226529	0.123650996	2.726433067	13.0884428	9.367522447	25.94627601	29.41355502	27.19443651	11.14150113	17.78570158	2.534337025	0.128113091	20.18620231	15.12277259	17.67333235	3.140281319	0.79312691	0.003723567	261.0205009	1.003873773	220.3722053	7.441299821	247.2210225	165.7706177	4.402784483	62.7818883	147.3595727	1.696681253	34.30002891	175.2957522	0	0.949501974	8.245399738	0.010316482	1.759262148	0.093314583	1.067177878	12.0832738	0	37.28689535	3.564267268	56.75810969	1.076422368	30.25586455	3.644629727
HHEX	163.8697926	524.0437138	200.7871928	322.7909483	87.76554305	409.6720406	247.439052	48.72479509	606.2185377	461.694329	456.4670703	126.52898	578.1749075	368.1625498	640.9651188	531.4455777	610.0139108	110.1325299	510.5740722	89.69813037	197.507327	55.97652819	210.2455197	144.4485831	170.7702915	218.8780509	439.0471433	254.3892879	343.5504372	93.90851317	283.4782409	351.1682261	416.1643171	89.0204078	140.9788594	132.3916041	80.79208648	132.1819365	115.7436713	162.1199809	215.0030465	191.849127	975.3445879	193.6930777	83.63696764	120.2704749	57.32830012	249.3178963	58.81553506
HOTTIP	934.7208512	91.4988913	58.42927475	162.1204599	294.6653459	238.7672231	111.7912251	106.8902049	206.934564	283.3470373	165.345662	78.72219103	257.6902446	726.6163384	127.275381	108.1071614	255.6896624	594.771272	234.9021997	56.3267727	869.6122497	19.34049477	341.6473864	26.08174737	27.35812866	68.91318177	80.73021251	126.774441	173.9767703	249.9614409	4.853859616	2.020609542	520.9326147	295.8230895	13.66817408	56.59495256	37.77514768	3.158560788	1532.464453	11.69145152	233.9648997	8.794293703	123.6625134	509.5680843	39.23032829	5.980171051	96.59406308	28.84917484	45.02529983
HOXA10	1292.198602	1075.445806	687.7879054	315.1423064	869.6461213	1927.016961	1236.367738	328.8812332	942.0970312	825.1992346	371.2638583	171.5225977	1388.168385	877.3540072	458.2827095	1242.870345	1120.270518	435.0622526	1793.772234	328.5129358	886.8280464	328.7094971	1098.130667	584.8136932	364.2836187	528.7123816	743.6152603	2378.320776	1137.874127	1109.145759	527.3353948	87.95123597	1494.91935	1033.926618	95.39803269	961.3519821	620.1296895	336.7311111	846.0450554	208.443314	875.7888431	1195.917192	566.9931402	823.4289314	741.0231119	228.5428368	465.926926	593.7845435	817.0812199
HOXA11	1376.366136	491.2102709	301.0967221	196.3700217	289.5708018	830.4546776	172.2793476	111.6425428	418.0209716	589.256712	99.41258164	187.4591027	938.1336584	321.8373729	201.3854031	850.2690613	494.5445817	340.0608706	1185.098054	216.9245496	521.7848718	27.48169784	666.3418118	100.3118942	350.6004515	286.4985433	230.3079509	2415.724554	380.7584656	16.63066985	102.1534156	56.02108508	919.0250075	479.6289799	32.47212079	370.3384674	272.7972213	110.1553298	1111.909474	92.71277634	222.3833292	59.22149793	128.8003322	64.22730192	122.219421	11.13601027	94.47387122	226.708171	356.8622277
HOXA11-AS	959.1718931	312.7273724	189.4807779	224.5446803	570.7681802	701.4876031	248.3521287	135.3840431	447.135015	395.1136269	158.2459953	153.7128697	628.7468722	772.036346	773.1328586	616.5250575	541.6360971	392.9530353	766.7722004	144.9688104	732.7268423	37.65849731	979.0612969	50.15639916	379.0454707	238.5540108	210.937157	1395.436462	320.5841813	52.82663913	96.14739465	2.048102103	1506.807513	365.7021761	23.07072819	323.3258967	81.43262849	44.07061443	977.0774646	159.23868	441.577386	52.64440419	69.88312004	40.40470975	69.07606022	21.4454321	61.57353507	80.21339062	191.4887767
HOXA7	158.7839179	137.8254337	97.16970409	43.33350154	112.2823318	186.9647665	117.3063868	74.82597878	103.98854	123.0504904	88.25270635	89.04098854	168.8738754	86.83485896	30.94477418	135.7432323	88.60997706	86.37430767	218.8163803	71.96591404	135.0298595	37.65836045	224.8611267	91.28343542	63.77382464	43.09223769	17.2399588	267.6247821	148.7924263	160.8733786	100.9153892	34.59138663	238.3627247	363.835642	7.158886407	137.2003326	135.4757694	136.3640009	40.29777879	8.801289524	77.99789414	158.9337914	16.12568413	12.43913671	73.47034913	58.40190614	39.28507046	36.3978683	136.1495523
HOXB6	295.4250866	33.27081122	26.06417105	301.5313336	143.5067897	35.65767734	21.97268781	122.3138491	138.3065011	95.98438608	18.2626486	2010.987452	56.7781292	139.5269702	168.0099463	36.16210816	106.561723	78.82574365	43.3189607	272.1988092	396.7010434	198.4491722	284.3444382	3650.311197	104.7611464	441.4264433	125.9296229	141.358433	130.2276558	764.4546794	1416.063766	151.9637503	560.565939	4558.956731	284.1852162	741.6380864	955.3327205	70.29440914	305.1773565	21.81111003	618.644358	308.0520452	377.7171855	304.5221336	200.8350464	137.452673	202.7271077	148.1955026	162.2388887
HOXB-AS3	65.28756823	0.192893822	8.258148319	10.59737426	0.806191402	1.770240924	0.895923596	13.10251394	9.36919053	6.808975852	1.017940225	295.6419681	11.1548247	16.32116528	6.241299314	3.444603451	13.48502026	9.736615647	0.195951701	31.29796506	86.65925704	178.0866751	40.23052795	795.4550232	9.144143757	7.438453038	3.247370884	9.159768059	17.53296082	104.4130322	375.7046384	1.958566959	35.17865683	702.8167443	28.85349606	90.18140458	117.4792585	6.306775899	16.22633532	0.095838711	112.7692497	43.87243278	43.37904994	36.26136211	45.06188124	22.30212638	21.24379803	9.203928242	29.50821726
HPDL	12.26397327	6.085868811	45.33542911	105.9828755	21.07062336	9.849969024	12.80775354	23.78430294	72.77911059	80.10592371	71.00282771	22.48252558	24.70815944	22.72232552	170.100777	3.440187097	38.14112274	35.63453961	2.198353706	138.7075531	55.79680923	26.46427547	174.811229	47.14706426	1533.811764	13.58640175	371.2336955	252.1297639	6.588621071	27.76232517	635.1522386	77.07291646	184.1463887	65.08723735	35.36203819	9.583649906	19.80164551	7.355326686	14.61348476	186.6415195	102.2400394	2521.568651	38.21734938	2.0798678	29.76734156	233.7465478	275.9297297	365.3784023	470.0580746
IDH2	4172.469622	7215.543254	12675.77728	3235.77957	6829.791733	15029.20435	6459.505487	3124.521532	5015.150385	4806.633353	11756.56327	4112.277265	5324.75729	6780.466027	6831.392116	8386.367736	5554.275843	2591.922371	10296.87492	7306.299414	6122.772157	874.1766561	4452.821753	5893.272216	6014.680951	11713.05223	5021.254913	9959.738962	8953.197682	6094.148433	9743.5769	4882.449939	4296.869757	13286.88653	5034.164296	7677.371793	8073.920065	8270.058151	9209.931108	27186.11153	5003.909817	2595.781792	7649.114769	8116.197615	4754.880277	6127.886193	6314.784272	3624.273656	10376.75263
IFFO1	809.3559242	1397.505338	385.2617739	423.2641387	207.6607188	1188.576014	1031.981846	354.9959929	1295.634384	558.8036474	279.9706071	235.2646695	1590.322534	519.1019116	1330.175963	1300.069243	1599.070844	555.9637191	1365.475454	313.9076624	61.63005396	106.859561	635.7074982	236.7346294	325.5652904	826.0882001	618.761128	62.95977241	771.3174281	71.62486111	613.7380911	721.3630104	194.9615857	262.3022534	253.8268642	123.755386	184.8108378	294.7674939	290.667894	733.2855021	134.9135374	166.6443353	106.7049024	210.26698	283.8526401	627.3441365	177.2536998	69.63941746	96.73622918
IGHV5-78	7.726552415	7.976250006	16.20966857	50.50253554	0	3.391669042	0	0.038028827	44.67931327	6.804577146	30.42580178	3.732308878	29.50917441	2.768706381	33.23955796	0.126777392	39.16883649	0.016232495	0.188377473	1.053868466	6.627938433	25.43669004	0.756645311	3.010184045	7.997674772	2.521360805	3.249228213	1.475195998	14.23000701	1.311545792	39.48289625	1.387292417	1.779114392	1.903112916	23.20220671	6.706357894	5.041958974	14.68826592	4.972733275	4.458007794	18.96644307	5.505442802	2.872702214	7.258481256	41.7261705	0	6.382738458	0.101814606	3.64120591
IRX3	11.62744508	35.18961272	3665.076725	1416.264497	277.7442546	40.48306788	58.63310173	47.53515045	628.0665897	254.0243611	1133.049582	2146.668428	85.13365036	1130.981763	1055.972168	88.49352689	121.1455675	69.11087323	13.92783912	60.4974045	14.96326355	14.25144741	861.2192525	1969.104066	861.6958873	59.07492041	2935.631052	3908.721312	49.25996679	1022.752138	7470.366594	55.80207305	5426.391105	2671.955653	41.88083906	15.34127429	92.9928169	73.44092418	40.28853848	13861.35106	28.4685713	64.70034388	357.8243699	199.9115301	18.86105462	707.2043589	24.42508882	4100.79467	918.8314405
IRX5	27.87646797	13.84803258	423.412238	377.8035833	276.1469111	9.840550042	8.226492519	85.51353717	97.75272277	32.77358612	607.5863226	54.35103899	24.72417458	416.8510895	109.9644186	8.344229938	25.82701265	111.202697	8.076329069	51.11212387	11.6234496	0.003810008	105.5054859	721.2300371	95.64353398	39.40839492	133.4494199	302.9278255	43.79151483	162.9089243	937.5150135	45.29040363	311.4762968	350.4093943	4.270990561	66.19036831	41.62874027	81.83074238	27.46538928	1454.545722	3.174758251	27.43225758	55.15930218	30.04729172	41.41530292	178.7424082	39.28589341	618.5856419	70.85336102
ITGA5	10480.38846	119865.1438	10430.25353	3610.370842	9592.416114	66335.09822	233837.7362	16372.66973	18347.96824	12731.11505	10531.20979	2730.574542	30894.25742	2835.038406	5269.029223	84952.64587	40328.64971	24326.74848	94319.85419	3207.855879	745.9251719	1496.986012	21713.43793	1381.283459	8718.064497	8963.996286	7126.162202	3005.23107	20015.78106	2768.173976	4583.558332	9280.823966	6623.162015	4190.253991	2280.51254	1632.941858	3421.195563	8941.392376	1738.771214	2961.376736	1928.645057	2180.329678	1611.936699	1587.826298	2417.43206	2929.432094	1229.010617	4548.790635	743.1230992
ITPRIPL1	46.10987479	25.50254755	53.53404215	126.4066922	60.76081728	30.81260401	40.304507	90.23662289	227.7001923	130.9328263	172.4386844	25.29145953	87.55586303	121.0825525	297.4205055	16.53616267	77.39297613	69.10212182	15.92521998	28.16963864	31.62474139	24.42898619	199.0326586	10.03194861	274.2586548	46.78181016	176.4783988	124.4976695	47.07273049	25.67317555	139.3374374	405.7022236	19.83166302	56.47195348	43.32200234	9.583305439	27.5031798	80.78040964	21.04327102	213.9953038	6.33743546	588.4687127	88.32120852	82.86767904	44.32984173	250.9795609	19.12107455	448.0472457	46.73664071
KANK2	15040.0903	52495.75319	8828.356995	4852.930066	3580.769293	58724.14468	59873.3706	4414.915728	10603.24796	14580.14997	3741.006488	5064.652285	35671.51835	5002.852755	1871.249796	56970.71921	35557.09925	8988.01199	75323.88696	3296.49204	1615.257366	1642.511013	4392.451092	1703.281658	1055.221907	6702.938232	1648.655379	2610.953417	14867.85543	3105.898836	1771.716704	5081.508303	3360.775992	2779.142679	929.3716366	1187.765789	2343.277812	2435.70986	1884.824665	1222.527911	1826.414486	1657.448479	1280.554076	1885.086638	2616.191998	862.7308593	1591.975386	1051.583329	939.6320795
KCNJ8	448.8502571	1880.737981	338.3492078	214.6382768	162.9112065	2375.277499	1300.521678	148.4425247	1053.359229	1034.027898	198.8209988	309.3180403	2061.246395	241.3395439	769.5102045	2003.136387	1799.801583	330.3520001	2081.307445	181.4673414	39.95989989	47.83520505	966.1835625	64.19994481	241.3356474	410.6216412	343.2879397	46.81902209	972.5754571	39.59911694	259.4702957	372.7347498	615.6870576	100.5084758	146.0394374	124.7154481	164.2718939	127.9867921	61.1785895	165.0198356	125.4278544	143.6237042	44.84559162	157.4436577	128.775172	195.8997459	243.0483449	691.6203152	38.12725879
KLF11	1517.88016	3655.035342	558.4112323	893.0298446	513.309207	3704.372671	7680.409126	774.0465279	1206.221942	1744.077734	788.1706018	739.576518	2434.895752	1088.114964	518.8123588	2691.84331	2447.998957	1789.835429	3040.250799	715.4108016	596.7425194	1168.275684	749.2310587	186.5793743	282.3319824	1045.049508	390.6566183	545.6660733	1187.118558	978.8965455	1378.873983	1065.812938	424.2479954	1013.817751	2225.775565	885.5517634	601.4918178	1582.879952	382.2356119	399.3883416	470.0508709	1085.219981	645.0488794	551.0308736	693.6845407	973.6163011	475.4803358	1406.38189	525.9001033
KLF2	2219.234914	15845.33012	1572.94031	7565.793323	3965.800988	3699.836386	12715.60921	2963.070694	4550.341012	4194.798249	4755.375851	1116.402788	8827.229475	2770.238154	4406.89526	7413.263609	6217.003657	4900.979786	3989.45321	1161.742279	91.63642842	106.8595784	565.5376843	804.4944462	877.6138106	1803.488404	1617.394742	568.7367747	2020.773901	471.9871343	598.1951482	884.5431987	530.774339	330.2700852	355.7973514	123.755041	256.7052127	104.9106921	606.9169182	1385.744488	208.6868504	270.7830741	255.4624329	389.4534425	418.5054596	301.5884057	681.3660958	954.7408866	453.4963537
KLHDC7A	2330.340444	0.203810565	108.5889378	2269.158395	648.4325793	0.132734291	1.814419765	282.5816982	325.4795704	1374.878299	7.103952146	3194.713099	113.4903426	660.1486	532.3679464	6.689117314	534.9232783	192.1752893	4.130210214	2804.24742	1877.843532	1198.809129	0.763226375	610.8948835	146.8759551	536.1094337	26.92153835	1083.702853	186.027125	1232.294468	61.30890969	109.1400461	190.4440423	984.1328934	3584.840958	1466.007294	4692.759842	2.108707848	1762.71086	127.4255144	7020.969445	14.27256001	2410.316513	997.4421416	564.0821278	6.843018877	2465.407257	6.157247307	2995.615768
KLHDC7B	49.9999513	50.73860744	697.2407307	189.5215082	61.59149441	16.28468078	23.80688949	168.619253	781.9453238	456.0559415	49.70828519	17.79405062	35.81720122	149.475022	1287.981483	5.055228779	3349.114763	168.4244792	17.85517208	27.12410227	28.30092977	11.19819288	1733.719409	57.17799681	249.318352	3379.838834	33467.55821	4242.725045	95.21105151	1826.156211	14408.64107	66.18951807	29.76734899	68109.04009	101.9199499	789.6011078	194.4395167	643.0304043	83.62197469	55175.34287	37.95256582	14955.12153	1782.050307	1184.916717	60.35607863	3401.212917	1093.163456	291.6964902	339.7641269
KRT19	61051.95943	122.5032583	60742.46373	276683.5564	401918.5051	174.3154293	298.7614263	201283.9111	84343.421	38921.37363	60608.70458	128195.3116	13681.10338	150404.316	290316.4408	176.7643847	45258.31085	202280.4889	279.9907075	96784.93431	151718.1423	8639.955571	115403.9546	130811.5712	123538.345	156328.3657	365841.1428	242517.2331	71528.18189	181513.0361	84514.00298	23.41159032	196758.9239	212376.5943	33337.20047	138009.5242	80150.1141	4023.848573	147360.0675	460396.0139	133664.5689	65496.78515	71339.43828	137587.9288	72038.19975	138586.5285	147070.5475	58039.2304	97193.48097
KRT8	33105.10242	9853.858932	10802.40819	88056.85456	121237.0023	2798.337	3751.224333	87140.89461	30113.74186	35363.24412	15227.7499	62861.72992	8509.260868	76963.42227	72023.90538	5810.785904	18635.33085	48624.31272	7980.791213	35107.97269	91391.94335	8744.774956	68108.63464	129182.5198	19653.52876	71962.81738	66463.0817	127267.6568	78286.55697	150507.3476	33247.35357	321.8314069	30284.04612	78426.9525	159893.1615	116916.4117	142473.6719	8619.373178	212387.6802	38289.58034	118231.3098	90742.89251	95784.79459	70116.63092	78363.352	12902.00282	131942.6749	61725.27229	139589.7091
LINC00526	81.97239438	77.69364892	34.13390213	96.70988559	42.18214558	149.7359391	32.97289787	26.16738458	84.22736447	50.82171026	34.49221443	80.61283383	133.0792363	54.78845445	29.70447892	101.3367367	89.70874712	24.85059908	117.2050684	29.21146978	18.28916546	15.27000299	203.1835824	50.15608115	117.2147721	234.586085	81.78765991	91.47416954	110.4914577	49.37562272	81.68106817	13.25696976	111.0488076	84.24541078	55.65040986	118.9782168	85.38819272	27.28631886	70.68561969	55.04484691	13.71611818	184.093823	40.44305908	10.36773452	11.56923529	108.2962106	98.69647958	33.36351475	195.9562746
LINC00885	342.4299553	0.20217112	114.9803002	231.5001148	637.7314637	0.13181929	0	124.6715791	63.4405419	70.02040439	60.86608732	538.137193	32.12152117	139.5562258	93.91625526	0.136673215	62.82967334	195.3859843	4.148343127	154.3548097	138.3140391	1448.106352	18.47902643	188.5854308	28.49477659	123.0096943	23.69541662	478.8647291	252.7592106	307.6996619	16.86819968	2.053258073	101.9783412	392.5066579	349.334614	373.2168074	66.66561612	33.58054372	443.061633	266.2565493	512.1873467	5.503798093	282.0061589	1078.190118	382.1588621	102.2206549	490.3184084	214.6284226	503.2515125
LINC00898	0	0.026660936	0.019826069	2.538852252	0	0.019699579	0	0.007338087	0.001695235	0.005213711	0.000620766	0	0.008917607	0	0.008993301	0.020236858	0.004932405	1.060378531	0.026946374	0.008112415	0	34.56427477	0	0.000590813	0.025941587	0.042690915	0.014365129	2.24822123	4.392642556	0	28.51647817	0.995814952	13.57931828	0	2.828579699	0	1.833491791	0.009262519	1.755223553	0.08148967	18.9274701	9.852269049	8.108820556	1.044896148	0	0	2.137840043	20.68348099	18.42843236
LURAP1	171.780394	159.1855931	61.64444955	68.4655363	198.4370554	129.081469	117.3016124	91.44393592	136.2219225	119.6730632	37.53584642	100.2889125	173.8238119	99.65220631	40.82491175	241.8672098	189.5042249	153.2922093	228.6934711	30.25170546	39.98512116	15.2698175	80.61154544	15.04751346	85.33163414	41.82912087	35.52511237	2.246202089	66.73207907	72.45614314	8.465152897	33.67567891	18.02813996	13.39070874	13.66500813	1.908602573	14.02380503	31.47854521	29.0236607	11.69955318	52.69638228	4.410990174	41.94438671	141.8664998	80.86686985	22.30769771	26.54649472	48.37604347	8.823668676
M1AP	9.032193783	4.135619231	0.124003742	86.55904052	8.407624517	5.001617768	2.726441949	24.90026558	29.10448423	21.44011557	12.17476334	14.05318826	16.04460567	11.34356621	13.61671047	5.075135764	12.35432995	9.732024186	8.047628841	5.225988652	0	4.07534977	13.64045281	5.016394795	192.231411	11.13074059	89.3094934	16.07513233	9.873922606	125.4491343	24.07600048	64.47138377	8.09688575	6.689474469	7.878209288	0.949867503	5.679409381	10.50366378	4.979109946	233.7412541	1.066671438	7.7002991	0	17.61794615	5.021497593	144.4487877	5.323258473	215.413837	3.63605991
MAP1LC3A	636.2387011	1851.804795	589.1349029	1375.030867	757.3319191	1488.600088	2418.679549	772.8490761	1458.894752	720.2305696	955.5404758	451.800405	1652.020263	622.3577237	2546.699096	1584.694985	1331.100167	740.5608497	1735.332075	411.9416621	320.8467582	68.18816933	750.8445676	448.3909692	1647.047112	2528.819579	1878.897291	944.6158814	701.3469966	937.8175373	862.4317795	205.2426668	497.3697569	1032.965577	1317.899375	279.1832782	2132.324449	87.07787871	1521.740584	2914.508928	73.78750465	851.7418993	1675.424368	848.2889706	387.1956304	413.3035701	473.3574616	1315.750865	132.9338757
MEF2D	4637.688856	13852.06376	2724.992534	4118.223217	4664.064127	7684.893071	8959.74201	4592.962855	4796.783961	6563.096286	4649.881913	2656.52151	8490.689021	3749.466547	4509.416973	9280.87249	7663.596905	7456.168707	10300.73979	2971.115608	1811.138055	771.3928637	2944.673602	1806.60181	2048.920075	3110.533891	2368.577861	2168.236653	4113.87793	2503.657726	2805.850314	2483.66038	2133.08666	4185.48542	1961.565518	2738.217311	1666.592233	1834.651859	1921.711038	2647.368004	1597.717721	1296.804716	1755.562833	2430.926001	4262.180319	1822.621516	1432.77797	1775.155914	1062.00082
MFAP4	42632.52253	22325.99701	6410.96942	21335.1927	21135.30662	39543.63478	19263.96582	31516.57878	53319.80483	56325.76405	17179.39983	5931.72989	28469.19248	6784.682049	6241.0589	23885.20131	22920.1564	46302.27	20369.15059	7213.454209	57.47039405	52.92267467	3839.769765	1429.432627	793.4188199	9994.038253	2278.187173	316.6053012	13515.51329	641.1504856	1165.151418	2.090461314	3707.426237	1350.791391	728.2913874	275.3457896	1787.284875	28.33346561	510.6769709	785.6500482	2465.070564	255.43647	306.2749667	1209.774118	2776.355827	23.16966705	790.6909854	584.7842421	227.7275697
MOB3A	2366.963288	3362.230037	2092.288238	2720.358121	2619.941005	3788.416966	1976.879631	2356.445688	4888.276596	2995.95935	2666.784872	1701.331964	3484.069078	2177.735071	5625.845558	4533.284087	3597.430128	2011.141514	4276.818	1441.245462	1570.256203	296.1446666	2808.516138	1465.544496	2317.546631	2439.270007	1677.706853	1345.793967	2199.194992	2218.189065	3006.429344	3249.503293	1674.505466	2309.092088	1633.897259	1626.229327	1594.685957	3204.591449	2221.880528	3428.483473	2129.930945	3268.804262	1966.923497	1078.232715	2744.345622	2592.602093	1672.63116	1133.147028	2061.66755
MOGAT2	482.5522582	0.201995111	34.15655388	75.32131443	391.0586091	0.131720921	0	213.6464592	72.79806185	53.09011637	8.118787117	816.626286	51.84291086	88.25016018	16.12266518	0.136570051	48.25319945	146.8165032	0.205258369	107.4260354	35.79227349	277.8223079	3.176880858	1776.49761	2.308497673	2.512116372	26.92470329	47.58726556	38.32128373	104.3559939	0.043472444	13.10093943	0	21.04968729	6.44141744	66.18918118	53.82541158	26.23788522	11.3940375	17.48003246	679.7220546	0.020794186	11.71405797	65.26297942	122.2274375	0	31.85662295	1.62656838	89.83201238
MRGPRD	2.523587603	11.31846998	1.76526846	2.996412906	0	14.15377347	11.9497063	0.034100097	5.202596219	2.287354097	0.002667632	0.921549406	14.64492289	0.639375126	0.042632575	3.387859429	3.386771934	1.099486776	24.04361337	3.129864473	0	2.037851123	0.761410654	0.000506601	0.021971344	1.275164617	0.012234933	0	1.113826101	0	1.241632813	0.599591106	0.881094226	0	0	18.32364955	0	0.007908614	0.088747894	0.067235762	0.00869681	1.116301992	0	0.005789285	1.402420949	0	0.009879098	0.076053602	0.104081894
MSC	373.3771483	559.2498894	181.4029156	331.8954308	598.6042401	379.1589345	1154.802357	1390.061655	2286.573873	1627.741186	746.5790749	117.1546689	487.0304836	259.1457083	2246.475785	209.5152614	297.2023757	1673.206283	254.6136935	264.8986021	14.12876388	12.21619855	904.7660813	123.3834391	554.3610431	1991.52388	488.5782097	27.61068838	221.0388461	45.17383824	341.1703282	2142.765081	390.851016	143.5881669	1055.353334	173.6455419	510.9820128	113.3025623	118.9712239	463.0082099	177.0700212	135.9542375	105.9677982	99.44297636	773.8015919	168.388888	169.8267234	173.8761362	53.63317496
NAALADL1	242.6380883	279.6251534	106.9620506	255.7913845	161.2312886	193.6560355	383.1025692	131.8173845	416.9713255	336.3971967	155.2022723	217.4615586	435.1687826	199.3494526	632.2663285	251.9366968	465.3561631	278.5210453	309.1790832	109.5077255	8.290822853	13.23448475	423.944878	76.23710442	306.1356935	337.9748004	117.3098441	81.42062055	238.4987093	74.42461105	111.7377724	87.31423518	72.19286217	55.51401707	54.89642931	22.0553089	75.67199522	96.51458876	83.6137159	365.7062973	41.11727368	19.75863708	37.4815539	47.65481138	92.39309912	92.77923078	70.06146703	458.7379565	129.3640725
NKAPL	50.6776325	203.2095758	9.881764907	8.308652211	90.33981927	180.3199556	96.23341311	10.73693532	38.48392851	44.05450708	15.21970463	20.60449906	120.7867963	14.8725432	1.29054188	179.5751564	84.11125513	51.83248832	263.1114047	2.097082538	1.622374877	0.003473378	7.224504736	12.03710482	9.114673296	14.70835973	6.469220112	2.244057651	35.97498898	5.510452935	4.847559191	1.162039501	5.396910099	3.819066792	2.820981893	2.867812171	11.57414515	3.159300257	4.943083125	1.562530523	1.06784843	3.312608251	2.13857334	2.080994861	5.772620361	0	6.378035094	9.096251912	1.910182996
NRBF2P2	0	1.805389069	0.050411809	0	1.714772546	0.050061876	0.912440059	3.433125247	1.040687708	0.012409629	0.001446867	2.844455072	0.021586499	0	0.021777215	1.575101004	0.011725018	1.080519917	0.070714208	2.083449842	5.999680777	28.36714012	0	0.000406522	0.017378552	0.028113415	0.009740391	0	1.105142666	0	1.221359627	0.359211831	0	0	1.429080455	0	0	1.055041989	0.067285079	0.051655553	0.006940133	2.185446827	0	2.069707071	4.539334119	0	0.007877336	0.058110984	6.20306989
NRSN2	1038.357364	1531.659921	848.0042615	853.4482918	1814.476309	2793.110142	1686.365745	886.8106892	1694.937405	1460.730047	571.0950482	1333.886983	1924.476314	1036.856229	1474.731539	1494.799267	1321.013208	979.1296939	1709.965088	470.3428872	265.8343368	311.4097111	2560.43799	936.9054092	2512.137702	727.895714	963.1537802	1279.722314	1265.908633	1458.608705	4314.267512	620.5187611	1581.543574	886.4851617	1049.473454	229.292572	854.4425419	231.8358073	1282.741655	653.9909325	1406.955008	196.2438315	2426.555792	712.6096999	319.4894447	971.880463	558.2636486	3974.193945	2518.138765
NT5E	1754.730275	2533.242815	338.3554091	2105.948733	2387.773472	4225.203671	2680.777951	1500.538267	2281.407194	2090.622206	457.4857428	1826.011758	3264.561892	709.23367	580.5668467	2009.961424	2119.437737	1050.380971	2852.451607	324.3426135	1576.93737	297.1624236	5141.056559	88.2744984	1183.83627	1009.440436	749.0090749	93.71047212	1250.598468	2113.08933	294.3351195	524.8770771	391.7473575	531.3098354	151.0953249	132.3906248	659.8907333	1996.185706	99.69180554	183.8472842	304.5915055	522.905401	153.1018001	428.813873	807.2213825	708.9125729	105.0856317	231.280645	86.3744054
NUPR1	2423.54207	6957.217175	4040.412526	1393.246439	1652.314996	7739.626399	9526.162012	810.8500938	5103.532237	3054.673866	1334.91712	2849.624499	8197.232562	2975.348331	3169.331235	11110.64586	8954.285324	2186.026034	9651.023882	728.9732162	967.6321744	831.4349924	2091.446896	378.173375	2730.745283	8594.992155	3298.353886	554.1059954	3571.214259	185.1195975	4963.040964	1153.467821	914.4161244	3889.660299	1044.379338	290.6967149	837.0818274	1844.094635	19793.94357	1665.181969	333.0462258	7029.757796	247.3635576	20794.79504	3098.112439	6103.036958	6393.287511	509.2490124	324.2607978
OLFML3	5635.834864	3919.437729	1259.035642	2296.245307	3037.876401	8337.899508	5598.918166	3627.838185	7992.192587	11143.85278	2247.85101	1721.952014	9602.644992	2276.709222	1888.540164	4371.511208	4555.107118	4163.675048	3604.008131	771.7280542	129.1443393	55.97595284	1588.752803	289.899711	610.1523978	2586.712908	1287.063522	202.079812	3501.125768	216.4435757	1406.538707	663.0703991	909.0080526	601.1964449	435.3534161	189.9559606	297.7901483	833.9392447	99.69606982	1423.516439	235.0343833	260.918769	91.24454229	883.508393	662.3624053	735.5565174	193.175353	747.910715	88.10349261
PABPC1P4	110.5402792	308.3523419	37.39372684	45.6143215	44.7051045	447.8877131	358.3922462	36.85440926	79.03770082	90.33722365	34.49278735	57.16293842	246.5393993	61.16746535	14.88613238	338.2687906	282.5614147	104.7287711	351.7360124	25.03832638	19.12732028	12.21692176	36.22652913	31.096983	78.50441642	43.05114665	5.401900983	16.8476028	98.42493536	23.60122547	14.46900161	1.80055258	18.02862438	44.99184799	50.62651362	73.88504396	35.25627453	24.13750578	1.755724436	7.359442111	62.17478972	19.75569531	32.35630872	15.54609741	32.71085105	26.6091451	143.2135882	15.24604571	8.823555699
PAXIP1-AS1	295.9966803	237.0037286	270.312408	289.290428	420.4812494	298.4395181	360.1814458	255.2602262	357.706765	211.1206259	153.1737979	662.7511043	405.6095653	336.8296572	421.1654133	312.4311799	330.8212716	288.2395242	375.6770687	820.7268859	681.7967538	341.9381989	194.1096697	978.0314684	293.7082249	537.2942757	263.6717625	683.3059587	532.8454373	283.2968642	1464.032513	23.76197993	433.2848437	9.563123175	202.4504689	293.5766359	511.6466657	114.3515756	1699.487781	321.2520733	1163.477408	2390.608329	404.2456329	412.2375171	399.5936941	640.2024249	948.7929536	302.2564062	706.6929423
PHYHD1	674.009398	852.2560062	328.6345084	418.69732	1103.551878	741.951685	1209.794049	756.2102038	896.3430171	583.6353499	766.8664676	1175.48218	1158.866618	872.381286	266.8490908	866.8050039	978.9762723	912.1880202	903.9385916	171.039501	768.5761142	35.62315104	535.00103	94.29322895	226.5422767	1397.504542	201.2527279	19.92210796	550.3191156	29.85395722	78.13149264	66.69427902	91.14585119	84.23340479	50.55181237	22.0559808	87.21126351	39.87465463	253.7379053	237.3238886	24.25429504	81.14500487	67.67383035	600.7274128	65.43628156	26.60067288	57.32828833	798.8207125	113.9641313
PITX1	2862.714108	5214.284315	29401.14469	2007.674917	1203.973275	7451.101938	4982.09364	622.0967421	3005.145369	4262.537483	47212.87321	818.3162063	3639.459841	17706.61835	1315.455915	4680.678554	2885.37631	2568.173792	7221.507729	1715.517487	643.4045072	34.60467741	1398.574382	795.4671659	4265.099024	994.696473	3009.947173	6427.310832	3366.607871	2404.782639	3906.053987	12800.29124	2102.393038	5513.320752	77.3249216	438.4487989	578.9918476	6311.60555	934.4828711	3578.941352	288.7826456	167.7413132	263.5630833	259.9850522	1205.408198	1237.405177	845.8785867	2013.834132	146.7070104
PMPCAP1	0	0.042295589	0.031109718	3.327571001	0	1.46066872	0	0.011274867	0.002579061	1.109823064	0.000942605	0	0.013739194	0.720846887	0.013857618	0.031775584	0.007546888	0.005045574	0.042767608	0.00671154	6.762993266	1.021255792	1.579608046	0.00049093	3.40805438	1.271938925	0.011841703	0	0.014586947	0	0.030521443	0.551287427	0	0.94845027	0.661209048	0.950988625	0	0.007657944	1.695891707	1.520262646	0.008420453	65.72705461	0	0.005607051	0	0	2.129195745	3.024390376	0.099789984
POF1B	3294.319642	7.977477341	2409.227414	2622.978846	3084.396929	22.72404919	18.31051195	2871.570074	811.0842081	3095.242223	2653.593211	2490.631101	458.6902578	3216.227233	487.9337699	29.59040506	726.6938041	2128.787462	4.125435314	2661.380475	2427.957712	5020.114051	425.3307639	1208.748267	260.7050396	978.7058644	2033.895404	3204.419345	2106.185702	4216.593256	426.459726	55.67906206	23.44751042	3305.695622	8712.756101	2856.235665	5509.425164	293.7248073	5761.036466	149.1254785	4643.431841	936.1615445	4519.535915	1758.719586	3273.641816	623.8371855	1752.223442	225.2373291	2621.704465
PPIEL	29.31795615	13.76386261	24.26933147	29.72240894	7.557916206	17.8142094	21.99261441	30.83793449	12.48627423	11.31700375	11.16130803	30.00410865	14.83397112	17.05351033	16.09158744	18.06305968	26.90629312	28.06058933	11.94188663	12.52084707	3.287713389	54.93422294	14.48072438	129.3894874	1.173803872	17.22258279	3.249406898	1.475503383	24.05784642	26.5203603	41.90385277	29.60748501	0	0	11.52527562	4.786162911	3.110149034	0.010041782	8.166114629	1.563093825	2.122425696	8.79076722	6.560554368	3.117146016	7.943206137	22.35538392	7.443993483	1.644158683	27.41447727
PPP1R18	2447.612838	7912.266517	2854.422699	2467.552439	3316.504271	6039.87699	25780.47651	4315.173578	7630.334313	4299.778925	4285.72216	1339.499587	5457.885207	2408.456247	3303.959702	3568.58796	4619.03218	4456.22397	4910.895896	1636.262815	444.2025246	268.6674966	7553.082462	1261.913349	4950.3711	3700.709209	4822.156889	2704.71352	2717.816942	3789.602386	5836.284273	6541.362082	2597.071218	4908.264887	3245.434671	1468.879335	3500.83983	8344.514966	982.6508434	5160.14441	2850.79964	1855.858468	2513.324991	1117.59244	2580.507157	6307.526324	1745.865733	1272.144814	1987.63022
PSMA8	0	0.123219732	0.085629043	3.050784929	0.811091954	1.700095622	0.899139617	0.0281408	5.185805247	0.01960661	8.103061352	0	6.055114365	1.373615009	10.81148603	0.087755309	2.252983023	1.094940952	0.124896597	2.094758221	0	0.003149853	0.757505379	1.003867911	0.024274886	0.039813405	2.168027176	0	0.016618179	0	2.440947146	0.794196721	0	0	3.583171632	0.949501241	0	0.008696847	1.738362676	44.30264827	0.009566119	0.016977187	0	0.006361782	0	0	0.010870878	1.625220232	6.795094199
PYGO1	478.8072602	1346.825637	170.0753141	162.1037568	211.0392566	1414.131159	1026.497129	827.4106826	362.9130804	815.021506	218.0939155	224.0166304	786.5642156	125.9691363	174.2175793	1461.745093	668.3589423	388.6408487	1449.301138	93.86933245	9.12609828	167.9177702	380.2968677	45.14085178	46.70934268	209.0416265	76.42704304	160.5926683	357.768526	19.4119801	157.3908866	361.3256435	64.0643043	22.00699557	1015.930342	265.7602968	791.9495783	310.493478	22.64183235	85.4757396	73.78805259	38.39392372	110.3935412	75.62043037	91.64637323	281.856838	26.54982695	932.9515587	170.7897696
QSOX2	669.472374	522.3508611	372.3039605	513.1233255	619.720328	580.6902221	779.9410868	904.5706796	1093.90422	1022.716251	866.2731192	505.2369609	604.1323176	604.5866176	1448.684636	422.0749748	603.3255564	643.3963026	405.2099302	664.3130746	1392.758703	350.0807669	1201.22232	862.6751972	1711.951348	720.5128648	1124.566331	375.0200461	631.329963	486.592491	1858.112615	1926.638976	937.8995806	638.5337779	1223.821455	593.8786516	1203.108922	1416.104567	926.3821573	902.7712681	519.5846421	4334.170352	1016.95597	351.1318784	790.4963032	2108.846202	487.1559143	1581.652448	758.5816146
RASEF	1748.923631	21.57740106	1171.571378	1508.269792	1713.151835	11.43055711	20.14325405	7763.261911	1512.967675	555.4249896	1399.833964	2802.792833	249.1049885	1974.850317	560.801471	14.86681981	608.9479783	2726.811939	8.043073686	1930.331922	1134.357124	1410.480209	10.42871765	1990.16984	62.64142966	550.8583512	689.8193384	2067.625986	841.3978747	2212.03675	438.4686603	23.61738702	340.2932289	1212.941805	1636.858396	1494.795145	1361.691851	1101.421415	1147.896679	461.5986046	717.7154593	1104.961926	621.4689453	167.8028956	1988.066267	536.1873589	1460.358786	459.3896339	241.5299278
RBPMS	7870.706084	24882.058	4907.769613	3781.678307	6583.223754	21696.54063	22928.18783	6186.074923	8794.964741	6130.771612	3350.473416	5455.542262	16054.27696	4958.705536	5088.699076	26071.37652	14957.13042	5421.313657	30311.25153	5971.420369	1814.462681	4676.156211	2259.022822	6112.951977	1108.720824	6620.573778	2225.459775	5873.052025	8449.842665	2344.184862	1981.912269	1217.425145	5201.419448	1333.558714	1354.681107	3729.31059	3075.837576	542.3299054	4116.130671	957.7989604	4196.613809	2164.97656	1668.650253	9732.983967	13574.37893	962.4138339	2471.794433	553.05884	1087.868986
RCOR2	147.6659979	178.5900231	74.58271444	97.40757014	77.64119027	277.2104094	191.552441	19.04679362	74.8781575	182.8705818	23.33467103	59.97566808	332.7571621	54.04531075	112.4345684	212.5385468	244.4392047	103.6478928	316.5331099	41.72643619	360.8770254	36.64069838	237.6238162	131.4082993	267.5244106	190.6258629	390.6450684	415.8007166	85.36872354	451.8432338	147.7949954	66.68128034	34.27629632	569.6179761	230.6698949	599.6487699	2215.709844	134.2815711	274.6405204	89.8206377	37.95514314	1010.624299	464.6659481	72.51334161	44.32847975	177.8448136	44.59204898	187.458419	1102.691307
RHOBTB3	3859.584281	3738.800059	835.1022995	2019.112561	2173.280116	3878.739793	4811.651108	7435.962986	3719.50509	4121.399097	2447.681139	2572.16366	3182.031769	4164.729163	678.1414932	3823.594878	1822.291198	3977.989783	2838.993351	2800.089228	5888.659892	3532.304704	1885.199093	133.4144483	282.3312961	1820.878967	1205.289445	830.8091098	1002.240957	32052.56133	639.0598992	4165.226405	1817.132341	1290.479192	1576.024153	3831.974795	1948.43973	2060.179585	446.4623163	1618.884041	2453.476933	4044.895396	2212.148339	9947.371385	3128.700251	3753.578654	2085.478232	1033.451035	824.1422077
RPL39L	78.62947857	310.5501497	50.33887861	255.0479897	62.43587433	858.8563656	255.7001519	29.73081233	158.0634863	342.0254992	224.1775967	144.3430828	196.058728	159.4671697	443.3310669	232.285001	229.8968368	69.11119952	352.0488925	41.72674939	2.462121772	7.127963718	507.6075991	661.0480513	674.9291305	159.8844975	546.6539448	408.1520738	99.59134759	9.670968487	2062.910987	119.7833297	773.68665	22.96446763	28.8553502	12.46219153	51.25759914	19.94352306	4.960270217	2794.274446	13.71461872	683.9668582	253.2900831	34.19007276	21.03690763	31.7559203	69.00265365	539.1756114	12.25124207
RRN3P1	367.0215295	153.5437111	110.1842246	124.0474913	93.67930901	145.2792146	132.8740603	483.0751986	368.0959119	125.3317575	93.32602814	190.2791964	263.8371995	197.2297171	503.8139518	135.8802797	319.5869895	336.7976069	176.2443486	67.79595307	115.8382464	75.31076367	266.7634492	659.0362853	50.12085503	75.04622354	123.7609922	39.13459099	159.7370896	206.1552634	68.51057656	66.16615096	74.90395252	154.1324742	66.47962281	18.2176078	13.3818319	24.1403627	40.30239872	76.76525804	15.823718	43.87360226	77.2685681	34.19017456	31.95164784	76.45108676	105.0774658	51.49754835	132.7585671
RUSC2	1945.325782	9988.782651	1343.16805	1074.992235	977.6921626	7063.770199	7532.772289	1400.840735	2358.363024	2254.325254	1198.991244	905.4920935	5636.598411	1028.99115	516.3417162	8423.659666	6316.776004	2791.623388	6745.697483	568.370113	113.3075185	220.8377924	1563.000396	319.992993	714.8649185	1726.116444	885.6683706	508.7665707	2868.71435	340.3767322	814.3996398	2572.830618	1329.69285	374.3069459	394.850691	375.1267781	1366.219716	928.341686	388.6611654	662.6517528	454.2432798	1147.704772	589.8078538	572.7821893	502.2141293	638.4546577	257.9151963	818.8755872	419.0573083
S100A16	3205.595818	2170.542937	84657.68006	7679.921255	11822.3151	2338.704962	4236.970202	16338.20773	8127.390872	7881.606156	100851.8253	4623.146008	3360.841445	15331.38828	18836.60645	1771.325364	3892.388425	6368.043833	2228.71341	9569.315581	12518.95506	185.2185973	17710.74531	12823.75967	71257.09467	22839.68909	46543.79663	39796.01746	11325.26738	16253.02547	25504.79917	289.9978059	15262.98414	43324.30511	603.1696194	2599.090276	1124.711673	31464.79634	19994.6946	117067.5293	9157.315187	40466.54407	13882.85406	18669.5284	764.2735271	20201.21864	11908.93312	16528.4993	11649.01899
S100A5	54.04595598	9.968411294	1.77353119	55.61422163	104.8236982	3.390203123	12.80832188	66.42596729	33.27934424	121.7784046	11.16208239	59.0665952	13.62383256	39.15422417	14.8828053	8.356173081	11.2476055	49.65193088	8.094785148	289.8764402	83.32759127	34.60533903	7.198279639	124.3855014	6.866845173	16.04876636	25.84889968	163.0006849	106.1329497	22.19229085	7.261131262	1.947572426	9.000213906	31.58024514	25.9601549	46.04264444	104.6336535	3.159154704	235.6156847	17.48781544	105.3916023	31.81594708	40.43372234	205.0638758	303.0956816	0.827009634	878.4825604	0.109428444	378.1835702
SERP2	152.8671032	137.948237	50.33370344	220.8188215	285.4271944	124.2823065	198.8832198	136.5425366	142.4626877	154.6629502	39.56462521	218.4147106	170.14655	63.30521846	176.6283634	153.7869944	178.3051058	183.5178331	178.0703167	61.53470144	61.65559125	22.39351809	82.97873739	12.03821058	34.18298692	40.62458112	190.4226728	14.53715369	74.40667992	189.5873536	13.27008036	1.905223165	31.56960786	12.43315619	70.85997103	2.867999022	21.0851343	4.208738028	169.8367341	36.27465223	17.93164249	181.904975	162.8792418	131.5310574	80.06399419	12.84964128	283.2832472	69.54003842	8.820764091
SIT1	87.10421048	41.03497301	131.1530287	205.5815153	80.17356077	24.36710966	8.226658088	35.66729433	612.4102983	195.2876225	238.3753555	30.91548007	198.4846518	80.40406205	688.8012095	1.782485487	220.9038115	63.71227072	13.95755592	28.16963605	6.624185282	3.057311883	24.11360238	26.08175919	88.81071198	32.03168539	162.4921815	26.06615374	88.64093754	11.05611177	234.1555972	333.9971491	8.098352406	113.9184203	103.3940684	3.827604304	20.44138974	137.4163306	19.43737775	528.7482411	12.6617586	5.505666554	13.91780635	55.94006027	86.5745437	163.2811889	31.85676607	25.82881471	24.34030714
SLC43A3	644.0521385	1494.685576	522.7949592	603.7126782	448.2984872	2151.250776	2053.906874	698.0610285	1623.184565	1229.315084	1079.292803	260.5738137	1756.788321	640.1670292	1353.677065	1301.798907	1334.458343	989.9199335	1130.929804	320.170464	86.63614646	176.0606614	1315.668347	173.5389435	1837.116537	2474.710502	2331.923488	1334.357245	570.0558075	546.4866181	923.679182	980.5151694	287.9368949	1456.119349	373.8781211	97.85062061	790.9209798	517.1512809	213.6865231	1016.983633	177.0701538	584.2826732	350.4633656	946.683479	280.9107817	1876.852584	221.8307171	938.157807	432.8296107
SMO	1337.710599	931.9205755	1653.596055	864.1194657	840.0834176	1453.091626	926.5722344	493.8866842	1035.684127	1754.200222	1237.533955	864.2548708	1370.938217	1026.903466	615.138312	1283.812586	1317.638009	1321.319853	915.7826402	230.4850035	1455.287983	184.2019518	1680.642575	148.4611832	588.5202186	747.552293	313.1763474	189.7813271	570.0586618	132.8954408	311.1498612	1830.035649	1685.378073	175.1803121	329.0274856	108.404432	1143.415674	68.19604093	589.2998989	904.1990068	704.0127009	115.1260862	3178.627208	442.277697	364.6259072	2156.991232	341.7578099	3327.501931	2940.039933
SNX31	4835.756241	7.97628317	1461.226242	5603.144527	4236.929234	3.360823327	8.229734589	2432.38581	2097.357427	1876.148315	1028.576255	7451.32536	479.6495661	1719.83274	1619.259275	5.0474717	503.5402667	1776.881077	11.95658931	3736.578174	3717.346794	746.9690767	6.402264054	2702.379026	217.4478806	30.78958897	119.4700651	5169.747413	3232.043881	971.8663746	3.647561316	2.091174201	14.4214433	238.3653864	1081.990766	5667.373711	581.5603083	14.69655967	6552.858293	17.46065186	7729.246902	8.790833435	7432.75453	881.4397789	2771.247118	7.702792519	18832.74561	15.22194588	1420.534548
SOWAHC	9819.45884	2059.894968	5042.025522	8548.704937	18715.57304	1701.659161	3182.077087	20475.12757	3824.537259	3526.534585	16810.15839	2312.501607	2591.534521	12560.46078	1998.469208	2817.980797	3998.914387	17651.00324	1798.289107	1097.102642	4585.05644	2275.494782	2520.882049	1401.345507	2268.604964	679.9578934	2271.727879	1952.246146	1130.251878	3357.981723	810.8203963	769.9580101	3129.690135	989.8747017	2146.736295	1774.941453	1034.827846	3897.954726	677.6331463	6160.970612	5344.286001	1584.001624	2050.136304	14317.19283	3068.286678	6770.784971	1975.102175	782.6817522	1229.193874
SOX30	18.14928322	40.65216358	24.34566934	15.93643224	25.31321658	100.8485257	29.32378136	9.547381012	7.290016416	20.34116688	7.104629367	19.67380803	24.68423636	11.3197549	16.10748903	19.7377971	33.64032431	8.657905212	79.43760417	2.097299548	0	6.110747483	27.41346449	0.00064455	8.002990948	56.35902377	10.77803148	6.85608314	6.589814438	4.092274725	35.97072686	1.520982346	0.878339671	9.563305052	3.53900657	7.665011075	8.255833734	4.209488144	0.122966183	58.89969798	2.122355153	3.315208639	0	0.007402435	2.836117931	1.681162391	1.076847228	28.6343648	0.146439452
SPAG6	6.532527562	0.153735353	0.104576382	4.548973614	11.90814618	0.103742382	3.654202505	5.931686313	6.23718783	5.644368657	1.017928288	12.22288935	1.289179917	0.639980326	2.517970206	1.779629262	2.268871493	15.04436384	2.159633433	0.00898425	0.792748173	2.040008023	10.42278226	128.3919982	9.143376726	1.28722919	4.325864803	202.9897887	4.402864248	0.622847353	44.39581181	1.641157621	4.486160999	2.860334031	0.656279595	9.583508532	17.90958555	8.405104769	8.191582662	24.6359682	0.011293866	1.120187972	9.502835855	2.081010262	0	19.74168277	1.076572693	6.185167147	44.64902194
SPHK2	830.2390128	493.2122596	550.2177133	772.801376	570.7520458	545.1945541	452.7378512	365.6711404	601.0304151	942.5634031	308.372492	957.076364	577.002133	627.3939652	691.6661512	569.1906671	579.7722558	459.8844529	575.307371	1952.226605	607.5741557	2159.472398	675.0993487	1620.02235	469.0064022	965.154944	618.7940632	775.4919255	785.5959993	575.7192106	424.0536258	949.5949977	640.9015098	580.1360234	1921.902114	714.7687719	3268.810914	776.2444269	2065.891113	622.1536783	543.8235964	778.3055914	2972.371095	668.0711661	8100.805501	418.4574993	846.9325573	383.8561362	2157.825111
SPRY4	1824.431389	1632.514675	293.0495565	662.3384478	1410.030659	721.0509494	2966.767942	1931.398793	962.8974546	2564.677175	1204.060425	581.160336	823.5969968	399.4415373	737.4107317	1571.610616	754.7237188	1899.924093	475.6872381	3615.583891	4618.486746	1592.642827	1567.789422	1284.984503	795.6903893	799.2070279	1117.041434	1348.119535	628.0511432	1971.75545	768.7751065	2832.161945	314.1144153	1402.492681	1125.413382	398.1526266	2776.78332	1629.049647	2335.731117	279.3292031	2103.574627	1132.37281	1439.657362	346.9890716	1625.479174	880.7838647	818.2825392	1492.62021	922.3553674
SRPX2	3249.366171	318.6305979	859.3555144	2910.004702	6338.567162	600.1272604	350.0800126	3860.411621	2230.455244	1309.481907	502.1180705	1982.556713	771.8324807	3125.019742	3849.738753	525.1484274	1192.066345	1918.293813	346.5755071	4442.56681	877.621377	1483.753826	1483.187251	4923.261799	1869.059222	1600.785178	2187.77805	1823.143265	638.9926744	2193.862037	297.9385821	578.1147536	4547.910585	3075.933851	527.9362132	592.9177355	521.8544559	288.4799914	1239.447067	949.0974296	1585.066108	685.1387254	304.7996649	423.6350841	441.784579	396.1122347	2457.980973	503.2051263	110.5112312
STAT5A	1927.772153	3111.81262	975.8689426	3009.695957	1724.092235	2948.206511	5674.100229	1768.834514	3944.106371	2205.778999	1576.336822	1809.132242	4046.224279	1765.386044	5141.685929	4355.00761	3393.335418	1775.809249	3513.84948	1194.08665	1356.053258	533.2599882	1266.453693	840.6070492	2224.196164	3807.558012	1888.620945	1182.082862	1670.735392	2054.591777	2199.275979	1876.295625	1756.659749	1985.513748	1197.73897	1342.237863	3730.215396	1244.084731	1042.017133	4177.673373	889.5020001	2550.806348	1745.272707	2028.015046	1171.933413	1174.679012	814.0383337	1400.500471	2018.516957
SYCP2	106.1139099	35.16534242	22.82315785	142.4804096	43.87390677	67.78322803	42.14166661	36.8437195	36.40365759	97.06635911	66.94968173	47.79497129	70.28719203	85.46894943	56.8470857	32.86456262	78.4988307	117.6464645	64.65402315	88.65557568	307.5408328	1355.498009	158.6663044	122.3802738	52.40059951	150.0525417	50.60018141	332.7958248	72.23922867	41.68797222	136.9818494	98.60741221	111.0061357	91.89216854	45.48916866	95.93169461	161.057118	105.9593591	70.81064344	196.8384264	129.6436326	747.5429587	494.9112908	69.406096	98.1956104	164.9579504	218.6411028	56.04292572	1016.278808
SYNM	48970.88851	331915.133	23238.89073	2174.426868	1917.441583	286729.0198	268663.7996	3608.861188	18656.80146	22965.19597	2809.812805	7877.734353	122822.3571	8020.999539	1572.345865	341235.3425	131384.5835	2759.244093	396373.4145	2285.959461	305.8428378	861.9646996	1719.234519	311.9681133	784.3120034	4305.519784	500.4240845	305.8439889	54211.4549	204.6117991	379.6151738	2068.647932	2056.355599	410.6852329	187.9848982	910.4899485	188.0124447	662.9610866	163.9083409	588.9087996	215.009609	272.975893	77.25755823	750.9342284	414.1226773	152.9239663	219.707358	161.7804471	162.2231809
TBX18	154.7523803	805.4690884	77.8447022	571.018604	22.75679246	785.3469234	2963.252934	77.21583613	405.5438681	292.4001341	62.89510685	609.2964524	945.5408116	69.70972276	37.11671425	886.2555294	490.0619217	199.7308396	481.4075451	274.2736972	6.626579072	2045.42723	159.4814544	24.07550913	208.3225734	150.0426523	1418.147524	861.1354536	515.2884548	45.16777498	12.06386853	66.65480858	942.5660628	543.7892658	23.06889906	22.05570838	100.7014766	64.00101556	11.39454792	18.9279818	12.66090847	47.16358277	1.412897656	56.97697431	18.12461388	25.74054844	237.7377243	202.5027479	1.888895704
TCEAL7	357.7980921	510.5559044	126.3858961	197.1340258	266.7749786	1065.690068	808.3799283	396.5172583	453.3726037	510.2389295	111.5850176	210.8949637	406.8695415	236.3692001	148.2784577	609.9570079	537.1461517	544.0713414	786.2553164	84.47321474	20.78984951	13.23467096	210.4280325	38.11893862	60.34994397	179.3721516	71.03258212	22.99340012	275.6008804	49.37190447	31.28235948	13.25804705	74.01364589	36.36818943	20.89725508	28.77202138	46.14814754	23.09102386	33.86726269	13.14737676	20.03937672	19.75866403	10.23500885	76.64866681	49.44554456	27.460308	12.75322977	152.3847906	12.27197701
TDRD1	3.221178153	7.450387021	1.740183872	0.703773052	1.656116761	3.280660595	4.585793066	0.031237972	5.195143597	7.849939304	3.044670999	0	1.284370352	0.642348084	0.038969002	1.760218837	3.373876521	11.80283258	5.731758664	11.48227745	0.792732832	31.54729916	0.758205205	6.019534715	2.313551197	0.047862419	1.095118636	0.712307687	1.117620867	3.396507294	2.456283471	1.638814651	1.779850657	0.946789603	2.095717899	3.826400111	3.110705594	0.01025985	0.125100996	0.092661813	0.011291256	0.020128584	0	1.044648807	2.110837162	2.539773822	4.262398875	0.105783928	0.149128085
TMEM101	1433.981869	842.6933745	1425.566534	2344.321288	1790.833986	1219.341838	721.26763	738.4274189	1505.688913	1425.737145	1002.201783	2172.859112	1494.238544	1452.077868	1966.268649	1190.665629	1309.79959	1311.611763	1068.405203	2445.512158	2645.498104	224.9082937	2019.766816	1716.321754	4254.821039	3065.013726	1675.55077	2129.823733	1794.370308	1828.990708	1605.943879	1046.595306	2928.397481	2365.578968	1315.640726	1397.884881	1461.155964	2118.915959	1316.513129	3723.502029	2674.785116	3713.830536	1954.420886	1055.44534	2212.943283	988.1990364	2808.212077	5684.315387	2266.709766
TMEM106A	277.1525277	297.0288922	147.3860784	278.6501366	122.3886964	425.6544492	228.1985636	245.7510759	424.24663	279.9594512	146.0728237	199.6517119	327.9346562	314.7765483	237.167583	207.7962325	254.5670606	266.6444106	203.6297395	52.15546141	39.12576928	413.164408	602.7935758	71.22167988	198.074148	201.6531962	277.6380988	19.15139493	158.6634706	39.59787227	548.777062	1450.704631	258.1762573	110.0835327	187.3035291	48.91932668	154.6622495	261.1916305	22.64442443	1303.632258	31.63234144	29.62435694	33.79918359	91.15596966	90.92218484	269.8365642	54.14424694	113.421654	58.81267744
TMEM220	283.6132992	504.6901885	296.215619	119.4678927	303.088817	508.0069846	723.1442005	343.1000777	404.5004179	305.9377972	454.4388482	491.1884759	515.3262855	369.5800333	149.5121386	457.9288909	436.2271939	300.117196	537.9743449	74.04967843	42.46569593	156.7158246	54.74223872	55.17172861	36.46176855	83.62912084	67.80963599	29.91151265	179.4025022	89.09171927	165.6995481	177.9169858	43.30557887	101.4761929	62.1508226	8.623694322	44.20974693	12.6015062	160.382336	29.0575209	23.20113828	126.0530912	14.65272044	48.68905236	77.1245802	24.02114568	26.55002125	574.1565363	26.06051356
TOR4A	1263.516205	200.2165165	205.6734878	1640.775777	3098.800233	217.9026019	130.1199967	3430.600339	1585.752752	1002.430874	2233.642101	1381.697939	418.0042309	1708.500382	1007.881395	178.4419036	798.4563335	2328.47478	166.574973	2229.630023	872.6284697	109.9123617	2255.080872	1194.704446	1886.110379	2281.822456	3252.02783	985.3272344	179.4627787	1208.641727	421.6535866	1332.677015	1316.141539	1965.418394	239.3348278	78.66262727	1318.666295	1093.030396	351.7460909	1819.826952	520.6391167	276.2653052	1135.517514	402.9197285	308.5702942	625.5597147	131.6191437	536.4305615	179.4733449
TPM1	65374.15707	270070.3734	24410.37272	5982.815521	9248.774991	288815.9432	227605.357	9009.028059	33607.60521	29929.02087	6970.765288	20005.57081	123930.6957	16657.38057	6097.780886	336111.6198	135821.9309	13624.50295	386964.6989	5841.081545	5530.987758	2546.195555	12575.51359	2174.743519	9266.726433	22202.71124	5462.470298	2926.828381	67416.15766	3672.592221	2862.351945	4722.850319	7297.480489	3368.856847	4320.971633	3957.646999	5175.181187	18305.50332	1196.158875	5963.115651	4499.095485	7661.218399	5324.957165	4267.329385	6707.241409	8361.302022	3873.785192	8967.498639	1916.980261
TPM2	47283.13155	197019.0228	26667.5785	5420.92175	10920.55256	305669.3997	211882.741	7907.389652	43656.60783	25122.41263	7715.314068	18114.87302	134677.5144	19971.78085	21378.51862	299499.8393	130968.5448	8948.070208	428819.5646	7259.374153	1749.443378	318.5326046	16408.03442	2771.594005	25950.37231	34363.22919	11620.09419	2785.401673	71173.41885	1477.338671	4761.336322	8462.322459	10616.74572	3432.040791	3419.722593	4266.583854	5334.393676	579.0424328	3066.39614	13819.68512	3789.8249	5573.004132	2219.479425	3911.02955	3068.941889	3856.652108	4658.090708	5628.950475	2122.101883
TRIM11	1385.183459	534.0878599	1347.905258	1394.05873	2468.871518	600.1136417	324.4179523	1671.44869	1869.62744	1222.551389	1439.39412	2041.624379	760.7281433	2098.071653	2932.036689	662.4993885	1097.861998	1271.669935	485.473798	3659.399355	2052.855536	998.3312491	2227.618067	2660.248077	2072.822864	3555.579154	2435.29697	1792.372016	995.675549	1778.840413	2465.939802	1302.33005	1949.834729	4291.75115	2070.066959	2314.145863	1674.93981	1629.055477	3663.346361	4105.457643	1535.538109	7214.979051	3325.664792	1692.434541	4217.776466	2678.536369	4034.015085	1036.468027	1939.299829
TRIM61	7.082068421	15.50873353	1.780379037	5.270241241	5.026727446	4.990930841	3.643602006	28.39715252	16.63489435	20.29443521	6.089585144	53.52884376	11.12159524	3.482762131	11.1419315	11.51155858	3.396804552	14.03540321	4.158897076	9.377929527	0	2.039601538	9.708857261	3.00998369	1.173086503	6.156829311	2.170402063	0	1.117871358	0.619346049	3.639964585	9.572696285	0.878008666	1.904178139	4.298428119	4.792191957	3.788966068	2.109689559	0.106581903	1.556288479	1.067521385	2.215134703	0	4.14865207	2.852443992	0.823611534	0.011394262	4.600128102	0.125987659
TTC23	1348.751141	2222.467775	1152.142221	803.9599803	673.7395912	1912.681317	2432.425437	438.0958574	550.0853229	793.6037717	614.7128137	799.5726392	1615.040899	999.827255	442.2336011	2158.605162	1565.463537	897.0870996	2918.602896	759.2067493	651.7667648	511.8873871	928.9282526	770.3887239	500.8688996	1040.102109	472.4383314	1045.341786	971.5745235	799.2712783	574.1732287	470.8539686	536.1914648	1004.249529	542.4321442	993.9744384	135.3609741	1858.7376	497.7782896	199.7635084	572.2742996	554.6836578	591.3007571	1167.292279	602.6986918	453.6981417	568.8704015	633.0466351	294.9496442
USP44	27.9006882	60.1489743	17.96411413	124.268283	68.407751	70.88233159	60.49209484	23.78752066	33.28222593	85.75618553	16.23388813	36.5476861	51.78993731	19.15229235	11.18282651	34.45607161	42.62712729	43.18931097	54.79790708	13.56951278	3.290841358	85.48312768	170.9232152	18.05686617	3.450641241	8.670759066	65.6511291	27.60893082	45.97134067	9.660981596	6.06058981	13.25476035	36.08537925	3.818164314	32.47986283	239.9061327	24.29849781	4.208808504	9.80319879	14.59416627	4.229833974	1.118889837	42.65697958	131.5289425	7.203676618	11.13110615	103.9989066	34.86851276	295.2914936
WBP1L	3251.200479	3599.082149	2731.406292	2328.994509	2449.377993	5180.180579	7574.9344	1932.659321	4370.442746	2928.235269	2556.219036	3353.005679	4398.838953	2801.597237	4199.363824	4525.157257	3476.328198	2530.383596	3355.479673	2196.275553	1997.004582	936.254076	4732.467887	2163.708957	2684.072672	4556.34435	2543.989137	3133.639782	2620.431257	2906.783665	2249.751506	2611.806343	2096.07174	1967.318956	1997.00009	1239.575687	1654.385152	2805.990796	1607.099069	2342.167505	3005.714989	1439.308462	2701.142051	3561.969064	2195.437918	1775.353608	1629.119706	3418.692607	1558.410717
ZDBF2	581.6430438	1036.354246	582.5541728	254.9981136	175.5769399	896.6104313	1235.482903	751.4327564	359.7927974	616.3549183	330.6884159	251.2017315	664.5162508	129.5299903	118.6383728	876.4906739	559.5863806	414.5460544	1036.681722	106.3829412	10.79210875	98.71787014	184.4649916	52.16262277	19.38862144	137.7503839	47.3719028	127.5363798	210.0822781	23.58735862	183.8048251	34.67561781	26.1511592	18.17776753	60.67835874	263.8428085	240.7311429	282.1716945	17.82329541	147.649783	52.71037811	23.04656854	88.29814	96.33491736	73.44586378	362.6617933	25.48857502	59.06366971	17.43322818
ZEB2P1	0.56253245	0.158829672	0.107657504	90.29143578	0	1.758579216	0	0.034066192	0.007367965	0.023602821	0.002665236	0	1.2906778	0.639395085	0.042589079	0.110486066	0.022255779	0.014642222	0.161170787	8.34427956	16.74500395	51.84962978	3.175830189	5.016112279	0.026495137	0.043651011	0.014660216	1.475812281	10.93142803	0	0.038347263	31.34051664	31.73615931	19.17248699	30.02648153	9.595646439	11.60850774	0.009449535	22.00714538	4.429380244	0.010396658	17.49136556	20.80797978	0.006907703	0	0.823237631	0.011819165	4.63077824	8.633560204
ZFP82	243.3312487	275.6118949	94.00832747	216.9743962	171.3757038	349.8494511	146.624484	72.46574622	170.5397261	207.7184246	86.22542166	195.9057325	359.9426371	101.0543919	148.257268	398.8409839	324.0648019	106.8908831	307.0649478	283.6598999	650.2318674	325.6511635	277.9439363	90.28076361	249.2945181	237.3097856	170.0440905	235.1720123	208.990809	203.9524786	169.3992986	392.7509701	20.7356391	432.7262636	72.25186967	8.624648735	438.5825029	115.3989005	311.4292019	474.3556118	163.3649475	530.5104341	267.3035871	613.1471748	35.59149362	123.7091085	413.8973824	312.7035659	76.04851869
ZKSCAN7	246.0706037	116.5686832	29.30282891	100.4656501	64.13179661	215.9592327	90.71905107	46.34814557	70.7180673	116.2839569	24.34906496	157.4821376	192.2887938	109.637516	35.8847693	201.0327826	192.8598327	126.3081964	172.0895592	98.03623049	146.6900631	38.67615247	158.7177289	123.382835	27.35854151	142.6256994	31.22976199	53.74211314	159.7397957	241.6915712	50.50153172	24.00057632	12.61090539	190.5154324	16.55754118	5.746130994	127.0883786	16.79736186	128.4767389	18.93366767	194.9630974	17.56624642	61.05616002	143.9713974	25.39950233	91.92299337	113.5674178	143.5322871	36.40359897
ZNF300P1	91.7202291	104.8207259	22.82898464	39.53054694	11.7764528	127.3365717	68.72466935	33.28950057	35.36508608	68.87943997	68.97950167	109.6754374	115.8747076	76.16507602	9.946635845	186.1535899	68.42408732	159.7438225	220.4635452	117.7948085	398.5785023	256.3891965	40.28214363	21.0659619	4.591673854	54.05645049	18.3118887	0	54.68888194	27.10710834	4.860763889	1.729415372	11.70869729	0	5.707936663	13.42134172	32.70953529	0.010346978	56.06633085	3.012867421	4.230551902	9.892436622	10.23635548	9.331846397	15.21782673	2.540466129	11.69106193	7.697330917	114.7070345
ZNF334	680.2285993	130.2748209	29.30068047	57.03430925	322.5500008	109.8223305	140.2070632	284.9019994	62.40173922	135.4894563	51.73710502	769.6591578	112.2478863	249.9569342	48.23715662	124.4397078	191.7750972	651.9578708	103.9388898	767.5181016	77.46646998	28.49944518	956.5112795	25.07860589	14.8337198	23.4223464	37.68629444	52.19907267	300.8905743	307.0215358	30.08439387	23.88736666	11.71033098	226.8816473	9.333585705	4.787485191	74.37023974	10.50206335	895.2440928	10.23907562	12.66062628	15.37173372	29.38313252	239.2654642	14.48792045	236.2946439	526.3922028	185.9232269	158.7541306
ZNF354C	347.4328099	520.0273655	106.9636687	113.3794768	73.41195753	538.5087677	412.4321196	74.84190054	177.8213875	366.8732128	129.843344	163.0894565	486.9375086	142.3591566	111.224118	696.3541791	453.0270102	201.8840995	584.6706723	185.6319656	239.2230517	425.3723328	246.5488072	279.867155	153.6850421	118.0734459	82.88149387	195.9896362	334.770179	215.142456	213.799473	87.59501686	29.76134388	198.1675379	23.79025941	19.17726243	243.995131	363.9713598	368.9740482	24.72013982	17.93126282	16.46932637	215.036463	45.58358639	35.59062698	25.73973661	399.0198672	302.0164294	103.5833638
ZNF418	259.6689767	176.6909138	69.73847275	27.34068751	53.14940328	180.6515271	159.46441	127.0506168	79.03765869	164.8202646	67.96668623	330.9204278	242.8418132	158.7869735	108.735657	258.2806934	196.2427938	136.0292379	224.9153237	337.8702316	311.7781384	507.7967113	332.8114215	484.4994665	211.7141425	52.93116055	72.12072761	13.00336157	568.8349733	22.19314024	18.07334787	87.51483871	18.02687369	19.13471363	243.0658815	244.660418	503.0283177	570.5814503	341.690608	107.141739	16.87736775	161.146965	760.4572276	39.36908289	19.57766026	30.89537882	27.61162062	4.658250744	69.13930566
ZNF454	99.65219416	79.47546999	13.12004601	11.35218567	10.0874088	107.8287558	60.48671698	16.67175306	16.6485522	76.74841128	14.20528173	82.4988238	65.33981506	44.11191334	12.41812929	115.8312385	50.47519066	28.08614636	99.49870807	19.81812707	2.454786839	155.6404555	72.73838334	27.0837951	4.59160892	22.14029653	18.30300252	3.010068733	32.80662539	6.18269038	7.260222992	1.550645041	5.389240116	1.903254143	4.985727799	0.949265627	39.28155535	4.209537602	6.584073549	1.561932492	10.55152842	5.507472333	7.293740239	1.04476948	10.85658144	7.696952632	7.445377414	0.104515537	25.83468276
ZNF492	18.35206255	0.174223327	1.777975152	26.85129754	3.338064483	8.127946133	0.895003561	0.036400346	10.3987567	11.28458239	12.17143696	27.23851274	4.980661529	2.773128789	7.441246924	3.426596611	7.863606863	6.490118659	7.933337627	28.16587152	190.3132181	221.813477	14.4483064	34.10622634	14.83541673	0.048628233	40.90058444	128.5619978	37.21238135	22.20707898	21.66897248	33.50047263	0.879450627	4.774864679	174.7228991	1.908539043	409.3560803	3.159955175	8.198206863	0.094344397	2.121617918	3.314278361	251.7749815	1.044381221	87.45810609	30.91064489	84.88280852	12.228519	309.6222003
ZNF501	193.859341	258.1382803	66.51305925	159.0905043	85.23678485	390.0730092	131.9598162	53.47352707	120.6299444	204.3291413	52.75144288	212.7823399	329.1246722	156.6300563	45.76679849	393.8996332	273.6100298	106.8901281	470.9732493	109.5058817	263.4548598	122.1209633	133.7296851	79.24633877	71.74250418	217.556323	79.64954758	81.42675701	131.2998448	96.03179197	62.50793555	97.43320842	28.85864411	234.5612202	246.750247	6.705375999	150.8762777	176.2215905	194.1481618	66.65034628	108.5581381	129.3552997	113.3782292	269.2804488	71.27727958	50.66332522	137.97197	221.9329866	94.92454833
ZNF582	157.4288598	151.4980307	50.33304018	160.6343498	130.8499474	133.9411701	132.8817817	122.3019147	127.9059833	176.1025311	80.13882287	224.9785333	180.0007766	172.333125	91.44994001	206.0247368	200.7240536	154.3762314	240.4968108	180.4052494	187.5788507	138.4011633	141.8081261	263.8159926	102.4575396	131.5473677	28.00122123	35.29200038	131.2925977	83.50124233	27.68350206	34.58582967	13.51308009	274.7848384	149.0276315	31.64980035	182.4180951	132.1686326	162.0497604	150.4051787	42.17023456	193.9956271	271.1761975	102.5432227	43.60474364	19.72413912	278.0194535	81.66047306	137.8631088
ZNF732	12.37589733	6.00641302	0.118003373	13.72798953	5.879109016	22.27705941	10.07687579	11.86821673	5.207885097	16.90185698	7.102941299	9.368612061	17.20138577	4.202958927	7.446247118	5.045943653	6.749469837	14.02499327	0.178918029	12.5259753	4.121216923	279.7918605	9.613125314	60.18591222	54.61660888	12.35692093	23.68979799	313.8160208	3.307894547	24.31073305	3.658329515	1.742489224	2.682140614	20.0944895	0.657393473	1.908389185	217.3080876	9.454482633	6.591861788	67.84708152	5.284634745	19.75308834	70.05339263	3.116930188	2.112507648	89.45954972	29.72509995	118.7998716	3.643144195
ZNF879	132.0536309	139.8151908	108.498877	66.94316095	70.04287061	209.5483559	72.38445764	65.33688737	79.03639034	135.4692962	81.152771	138.729023	179.9786514	130.3026205	59.34523664	287.5283827	167.0829745	74.50412	236.4649783	108.4635494	176.7130657	415.1878831	99.87030627	311.9653654	62.63948138	97.16589143	38.76229952	113.7271794	218.8021709	146.2042953	91.32275759	76.67467704	18.92904985	191.4731073	272.0855413	2.86842679	111.0218889	28.33622505	849.0215747	101.3342079	15.82367427	8.795263219	171.60166	33.15448107	39.96043873	42.92756126	353.3678354	146.5471156	88.04784789
[truncated: 381 more columns]
