# Supplementary material for: A six-gene prognostic model predicts overall survival in bladder cancer patients
Source: Cancer Cell Int. 2019 Sep 5;19:229. doi: 10.1186/s12935-019-0950-7 (PMC6729005; doi:10.1186/s12935-019-0950-7)
Supplement: Supplementary file 2 — Additional file 2: Table S2. Methylation level of 167 driven genes. [file 12935_2019_950_MOESM2_ESM.txt]

id	TCGA-CU-A0YN-11A-11D-A10W-05	TCGA-GC-A3WC-11A-11D-A231-05	TCGA-BT-A20W-11A-11D-A14Z-05	TCGA-BT-A20J-11A-11D-A14Z-05	TCGA-BT-A20N-11A-11D-A14Z-05	TCGA-K4-A3WV-11A-21D-A231-05	TCGA-BT-A20U-11A-11D-A14Z-05	TCGA-CU-A0YR-11A-13D-A10W-05	TCGA-K4-A5RI-11A-11D-A28N-05	TCGA-GD-A3OP-11A-11D-A223-05	TCGA-K4-A54R-11A-11D-A26N-05	TCGA-GC-A6I3-11A-11D-A31M-05	TCGA-BL-A13J-11A-13D-A10W-05	TCGA-GC-A3BM-11A-11D-A231-05	TCGA-BT-A2LA-11A-11D-A18G-05	TCGA-GD-A2C5-11A-11D-A17Y-05	TCGA-BT-A20X-11A-12D-A16P-05	TCGA-BT-A20P-11A-11D-A14Z-05	TCGA-BT-A20V-11A-11D-A14Z-05	TCGA-BT-A20R-11A-11D-A16P-05	TCGA-GD-A3OQ-11A-21D-A223-05	TCGA-FD-A6TF-01A-52D-A32C-05	TCGA-E7-A541-01A-11D-A26N-05	TCGA-CF-A3MI-01A-11D-A211-05	TCGA-GU-AATQ-01A-11D-A392-05	TCGA-DK-A1AG-01A-11D-A13Z-05	TCGA-DK-AA77-01A-11D-A392-05	TCGA-K4-A54R-01A-11D-A26N-05	TCGA-FD-A43X-01A-11D-A23V-05	TCGA-DK-AA6Q-01A-11D-A392-05	TCGA-FD-A43U-01A-11D-A23V-05	TCGA-XF-A9SJ-01A-11D-A392-05	TCGA-GC-A3RC-01A-11D-A231-05	TCGA-2F-A9KP-01A-11D-A38H-05	TCGA-BT-A20U-01A-11D-A14Z-05	TCGA-BT-A0S7-01A-11D-A10W-05	TCGA-4Z-AA7R-01A-11D-A392-05	TCGA-C4-A0EZ-01A-21D-A10W-05	TCGA-DK-AA6T-01A-11D-A392-05	TCGA-UY-A8OD-01A-11D-A365-05	TCGA-FT-A3EE-01A-11D-A203-05	TCGA-4Z-AA83-01A-11D-A392-05	TCGA-XF-A9SI-01A-11D-A392-05	TCGA-ZF-AA5H-01A-11D-A392-05	TCGA-XF-A8HD-01A-11D-A365-05	TCGA-CU-A5W6-01A-11D-A28N-05	TCGA-G2-A3VY-01A-11D-A231-05	TCGA-GV-A3JZ-01A-11D-A21B-05	TCGA-GD-A3OS-01A-12D-A223-05
ACOX2	0.418919249	0.441238073	0.474467127	0.460818779	0.434704788	0.479314209	0.483601671	0.437658673	0.502010759	0.442480304	0.504698716	0.50399267	0.426307244	0.468147813	0.510817218	0.557699714	0.427116844	0.408087981	0.455087579	0.433514286	0.484499405	0.4487463	0.544562883	0.683623189	0.687570447	0.669968115	0.700553198	0.586964959	0.693414418	0.629927587	0.539618034	0.501622276	0.503891818	0.664486459	0.603083531	0.603415351	0.681964995	0.635256508	0.451552914	0.651467592	0.600096595	0.668384764	0.508052125	0.356212477	0.568084443	0.602507342	0.685089041	0.581014763	0.60653008
ADAM32	0.175452189	0.237850264	0.188910406	0.188077359	0.169618589	0.247652582	0.321780014	0.192502917	0.208416945	0.211072011	0.240943519	0.224359023	0.16011837	0.304548208	0.299545776	0.253749842	0.186270484	0.211762314	0.21451089	0.150037288	0.227964693	0.3406204	0.430061778	0.530189115	0.629060195	0.439597032	0.520080016	0.404512318	0.656653712	0.483906905	0.32637428	0.331546925	0.512302766	0.181304004	0.377602566	0.158654993	0.728810043	0.272062223	0.264288385	0.54149141	0.538534627	0.560810967	0.260651095	0.600004223	0.371966374	0.378724226	0.643269956	0.249940844	0.505831176
AGR2	0.835022077	0.806021593	0.735695941	0.729398888	0.834931105	0.61874733	0.74214813	0.789538434	0.779535442	0.634312141	0.57904132	0.749645799	0.815655289	0.61026695	0.497392098	0.656546444	0.826546009	0.861014288	0.714430231	0.859169404	0.646196324	0.3651392	0.497977367	0.402126492	0.554656784	0.233733167	0.42028617	0.457483432	0.30006754	0.516698304	0.649927776	0.570703416	0.450457569	0.508956181	0.674693869	0.520215506	0.434943841	0.512407477	0.785415122	0.354903189	0.445355744	0.394805212	0.709368308	0.579982902	0.618236844	0.531500339	0.428894521	0.406246279	0.79028673
AKNA	0.251053455	0.236503076	0.266213429	0.247718208	0.23966577	0.265483098	0.281963855	0.25124295	0.24135053	0.235007854	0.293297723	0.234478969	0.241476716	0.299301294	0.305027005	0.28948939	0.253664172	0.252894341	0.262075698	0.21949287	0.292101555	0.3652116	0.322974045	0.521367758	0.415040895	0.35977128	0.42451058	0.325916467	0.411360172	0.366008047	0.295111114	0.305355406	0.378822929	0.44916724	0.335712561	0.329846567	0.438952437	0.402668223	0.27889524	0.39891144	0.388179623	0.363157765	0.251053455	0.427429777	0.313459001	0.354040537	0.48434267	0.429747039	0.316743599
AMT	0.408357916	0.454525486	0.463670469	0.430382678	0.420852332	0.41556792	0.559560073	0.444196635	0.477936602	0.450911593	0.391228279	0.527045675	0.411939653	0.426627437	0.420694642	0.494771917	0.405729528	0.458290343	0.449250437	0.381951468	0.422191368	0.5366906	0.664672173	0.521300795	0.664203282	0.366336308	0.616855222	0.624368171	0.344152412	0.647768218	0.604212286	0.455258425	0.624875406	0.645206651	0.61255514	0.597404855	0.669913157	0.578828038	0.356896733	0.676983884	0.665195265	0.519296482	0.483969799	0.482576266	0.564089525	0.6333533	0.730323228	0.668971181	0.608454691
ANGPTL2	0.30223506	0.306668566	0.396458884	0.360461664	0.322817313	0.390110197	0.416799937	0.343184284	0.348101095	0.363818692	0.402987826	0.398152511	0.276235553	0.388810065	0.456151352	0.39653116	0.326049801	0.309275479	0.40786103	0.318673337	0.433773489	0.4404099	0.559357625	0.742600403	0.407387246	0.362733998	0.652814573	0.545884322	0.545355389	0.486104871	0.487900844	0.465393892	0.596391967	0.697912237	0.485000127	0.365752804	0.614968149	0.488311861	0.375945378	0.600649039	0.575518461	0.63751455	0.411115011	0.561132454	0.545055431	0.56140829	0.680440965	0.610828927	0.329416253
ANKRD22	0.621540656	0.550260693	0.545166161	0.511215811	0.590173968	0.446991702	0.523599691	0.590838252	0.543022712	0.434385519	0.453285056	0.534000922	0.620639744	0.449444194	0.376207482	0.531202094	0.606151923	0.606769194	0.481299656	0.525665428	0.464168882	0.5485093	0.416545889	0.381804761	0.404123551	0.310052255	0.365278835	0.416922243	0.326538594	0.347758018	0.468240716	0.418892352	0.375355309	0.41858577	0.383015467	0.425049183	0.43199781	0.507038552	0.51606422	0.345106749	0.28386222	0.311849612	0.548881232	0.547845802	0.435241025	0.365680477	0.352071062	0.406988566	0.44100318
ANKRD65	0.562056618	0.56117165	0.465693966	0.498200367	0.581843896	0.452351898	0.527588666	0.556157439	0.562986402	0.501124983	0.462277471	0.588397939	0.577506752	0.452637228	0.407812367	0.530806084	0.591971156	0.578617086	0.496100549	0.588486539	0.489595834	0.5334939	0.319764832	0.265829639	0.421701793	0.19455788	0.288474054	0.326028114	0.180402984	0.444029413	0.493400394	0.507343597	0.336416185	0.247356521	0.481863759	0.508017098	0.562670056	0.244267333	0.576437049	0.433195177	0.322907996	0.248102778	0.580757047	0.451552914	0.356779398	0.370664797	0.387738749	0.283126277	0.573891363
ANXA9	0.712065494	0.694190532	0.549838845	0.681964995	0.708171908	0.598058392	0.639955254	0.687997663	0.74009354	0.610879316	0.608454691	0.70525538	0.694447226	0.598382548	0.581888625	0.696518642	0.703694099	0.703627603	0.637674691	0.710646091	0.625518985	0.4322548	0.607338495	0.434332458	0.582359182	0.44916724	0.447658889	0.520080016	0.495913673	0.631379043	0.614772585	0.387090205	0.636717016	0.512845889	0.606290951	0.585174692	0.644672575	0.576141965	0.700222718	0.544942356	0.468332326	0.444531502	0.535427626	0.522110032	0.654518518	0.514859768	0.601103412	0.445465101	0.706318424
AQP1	0.342837709	0.393085761	0.421776716	0.4201403	0.378678112	0.491031082	0.501941657	0.371357898	0.42693784	0.431263795	0.48480881	0.407411835	0.322862813	0.497270275	0.558524541	0.408038431	0.353921802	0.34747259	0.454779974	0.343691262	0.477694045	0.6738042	0.508390215	0.492378412	0.564089525	0.538754807	0.59223971	0.613287181	0.663042857	0.596801853	0.532400853	0.567308642	0.617989968	0.66437759	0.556435	0.577636437	0.571120046	0.749201561	0.474467127	0.550564615	0.438173983	0.649270028	0.439978274	0.550601524	0.586788703	0.615015576	0.676867977	0.511083957	0.507819162
ARHGDIB	0.457142909	0.347805093	0.316088286	0.348284643	0.441835241	0.320213054	0.188604344	0.383751624	0.246294379	0.264095625	0.317285248	0.171750074	0.467347683	0.333311659	0.25344504	0.239099627	0.412014013	0.467138714	0.321010583	0.349768952	0.340140498	0.4341656	0.189041599	0.247315856	0.247698135	0.185324033	0.197792218	0.179009453	0.206513572	0.22198021	0.214786294	0.184443385	0.184463306	0.244946481	0.246827814	0.185893779	0.220929764	0.409591687	0.123838986	0.269172319	0.202506373	0.177145474	0.172468401	0.323591929	0.17376249	0.206909486	0.261881533	0.208232259	0.280429575
ARL14	0.677395695	0.722761974	0.680504257	0.658812304	0.757250905	0.433433618	0.702835826	0.663155373	0.670448904	0.598559937	0.529124552	0.729176351	0.713540351	0.478800935	0.359602378	0.656927181	0.738252824	0.748443055	0.56461419	0.772200414	0.509566317	0.2679707	0.307907447	0.475289616	0.471202648	0.231617189	0.195432422	0.401049945	0.287419169	0.508522424	0.670748375	0.395780625	0.25941553	0.573588239	0.519942683	0.840604217	0.512845889	0.845779674	0.739574863	0.325072536	0.381756888	0.464983286	0.574716548	0.41544257	0.47306774	0.528689551	0.48601015	0.641721803	0.58105909
ART4	0.600004223	0.575856296	0.62124561	0.611026765	0.576917896	0.613338151	0.665142159	0.586169129	0.605129582	0.583099547	0.585717025	0.600096595	0.55809424	0.601615487	0.587871695	0.63676779	0.54980378	0.584962061	0.566369609	0.552760048	0.592015904	0.4934674	0.684359022	0.636398658	0.76673558	0.713143821	0.732050729	0.473530791	0.719158367	0.696249659	0.646574288	0.665959671	0.66350607	0.717345767	0.708831152	0.667902594	0.629518226	0.679777841	0.656653712	0.687510922	0.581235028	0.716729463	0.629618844	0.796231824	0.332555645	0.628906961	0.607717255	0.700682571	0.686638898
AURKC	0.573468709	0.632311759	0.657154269	0.521160707	0.668207535	0.699440337	0.789456046	0.66047904	0.7669732	0.667669309	0.701077235	0.758321687	0.619000588	0.537448495	0.683497367	0.810975862	0.527588666	0.751845276	0.722142696	0.66332839	0.660019021	0.7352895	0.798278078	0.661224919	0.783557782	0.863087812	0.843327485	0.78653952	0.850529922	0.806021593	0.713009338	0.825458816	0.799503417	0.778628115	0.771729171	0.789620626	0.379816887	0.716658862	0.758549348	0.819588167	0.813570911	0.811206513	0.731909231	0.886386564	0.776464458	0.793990313	0.811127109	0.730182218	0.829255257
AXIN2	0.343715028	0.375562508	0.389479625	0.386946925	0.36313568	0.359747485	0.41259887	0.387812097	0.390548086	0.403584576	0.397579203	0.40676831	0.355499848	0.406174209	0.413991667	0.429538997	0.353549724	0.357154904	0.399688886	0.353945812	0.381977296	0.8492851	0.461088482	0.484067989	0.538011251	0.456720352	0.517980688	0.414612704	0.525766248	0.496100549	0.409419417	0.366643238	0.486422287	0.491839418	0.455951731	0.409172622	0.534220026	0.46002502	0.443670533	0.458940633	0.484685373	0.43850044	0.401264235	0.327779586	0.466103528	0.452181946	0.468812535	0.466363633	0.402323405
BHMT2	0.181975614	0.255281041	0.270841802	0.222606421	0.214128327	0.268473372	0.312503298	0.190952151	0.265829639	0.267941335	0.25257041	0.300823829	0.192694196	0.274228468	0.328499393	0.316491791	0.20024452	0.205710164	0.255940771	0.238568478	0.268539444	0.4061562	0.369014141	0.507614237	0.501815946	0.501124983	0.479099522	0.3071887	0.6333533	0.361198498	0.322141447	0.34440965	0.41173813	0.497108842	0.333102131	0.365396988	0.621840013	0.512674576	0.390110197	0.298339529	0.442831791	0.389454695	0.270821276	0.401049945	0.334928709	0.407157871	0.547802268	0.503392261	0.451552914
BTBD3	0.276691831	0.309070505	0.302983833	0.293384626	0.292365621	0.263665887	0.339308596	0.304678854	0.310787695	0.267532212	0.276024773	0.339400738	0.26595816	0.277374726	0.256572494	0.353761532	0.293516846	0.261987341	0.270363354	0.270710268	0.268960449	0.6354664	0.41956545	0.285177473	0.435662407	0.334812467	0.469699451	0.351308955	0.310404135	0.409786078	0.332988976	0.409591687	0.430061778	0.407638381	0.303321144	0.336181167	0.392411319	0.364868953	0.52502007	0.36565881	0.413139487	0.286233417	0.373701163	0.466545728	0.417453978	0.328750527	0.35261132	0.491451077	0.352494166
C17orf107	0.230706628	0.239814457	0.269408221	0.244204781	0.22815582	0.309094878	0.322476585	0.237401132	0.211803473	0.298798112	0.309429111	0.24064606	0.245242368	0.325597228	0.304101057	0.253256591	0.209173123	0.235975313	0.28423008	0.226334288	0.301707758	0.6477179	0.424920494	0.555016061	0.421649148	0.350881283	0.429538997	0.536416024	0.471865834	0.493400394	0.245948252	0.288385757	0.59552326	0.547383201	0.446414002	0.313549081	0.796148928	0.748592967	0.247548919	0.309607057	0.624821131	0.649984193	0.229462308	0.598058392	0.391249795	0.400392638	0.760762944	0.380821189	0.331405218
C18orf65	0.100538974	0.115117925	0.145342147	0.113280975	0.109232921	0.112175855	0.141347796	0.110954499	0.112370911	0.117167511	0.117308271	0.127980531	0.106600303	0.131246102	0.112102657	0.123566579	0.108092428	0.111580628	0.106703179	0.102885703	0.115327202	0.2942497	0.252252157	0.210945944	0.133382742	0.120628306	0.122258597	0.199657005	0.275738098	0.100124921	0.155897525	0.132281568	0.207977787	0.323795306	0.15046917	0.109794195	0.151781844	0.174527007	0.112443698	0.165255664	0.178630732	0.228406239	0.118764629	0.304278389	0.124341357	0.116953564	0.149111002	0.135638994	0.108833822
C1orf116	0.771001636	0.693291245	0.657272074	0.679469002	0.756339429	0.561132454	0.62736534	0.723113495	0.657846598	0.575939365	0.577935256	0.700747431	0.783230868	0.601761664	0.522040813	0.675300595	0.738763031	0.75436528	0.634839518	0.751761926	0.612650786	0.4072772	0.589684943	0.471927327	0.606669939	0.432957139	0.388519815	0.510686575	0.438927323	0.535832226	0.616907001	0.530843241	0.550837977	0.526862414	0.578237396	0.632262407	0.602892706	0.634631959	0.723319613	0.49668112	0.484968294	0.45971352	0.64744069	0.628850587	0.569793324	0.491644874	0.460251249	0.527296254	0.70977076
C1orf162	0.39738869	0.383602732	0.350440311	0.410819795	0.387402992	0.521367758	0.396338101	0.355330275	0.353828327	0.439191156	0.506909607	0.305425666	0.369579965	0.546226726	0.506464033	0.420774536	0.387497495	0.43137325	0.432878579	0.328521977	0.478983834	0.3131675	0.490679683	0.650971528	0.642582632	0.583702417	0.627467493	0.508220781	0.682327494	0.521722684	0.430382678	0.469320389	0.620936583	0.641721803	0.531500339	0.45158314	0.652425107	0.670748375	0.211826445	0.628498836	0.611560993	0.598421709	0.357487895	0.651467592	0.463209146	0.491418618	0.623669829	0.605875665	0.50211482
C2CD4D	0.065177211	0.085735392	0.16384169	0.110039383	0.063544938	0.18331003	0.086997607	0.083007411	0.132723379	0.180970143	0.141025395	0.140353678	0.061765657	0.173159454	0.192590623	0.169139077	0.069426954	0.073967625	0.129290418	0.054135852	0.16974902	0.4796455	0.47021619	0.542480539	0.304941754	0.425661939	0.424766525	0.257165372	0.529304885	0.380676604	0.228220323	0.316088286	0.408456559	0.413561261	0.239160592	0.282244553	0.543933579	0.408381026	0.077227997	0.368178086	0.44690771	0.506326074	0.077651967	0.149500441	0.271723934	0.330418184	0.55252918	0.492441065	0.348745619
C8orf88	0.182139093	0.174633146	0.247890823	0.211318953	0.180656835	0.200530531	0.315861832	0.187449019	0.233163249	0.195916446	0.216807309	0.186685622	0.191739769	0.245927519	0.214342449	0.242630168	0.176665629	0.191594295	0.234227172	0.179339891	0.199459887	0.3142692	0.571875134	0.545204074	0.207602783	0.303051168	0.335341457	0.471323694	0.605787705	0.448586878	0.180720536	0.276861283	0.576019874	0.37521018	0.315326715	0.163989335	0.442398867	0.409074503	0.234118729	0.415393019	0.412914489	0.571834848	0.172716653	0.442158984	0.38306282	0.24918065	0.666495063	0.685089041	0.161560167
CAPNS2	0.901703931	0.906406149	0.82587722	0.851103473	0.938744084	0.615686399	0.747316838	0.893678218	0.886969961	0.66755435	0.602704938	0.883759116	0.921069984	0.638784446	0.4797484	0.757939335	0.941008218	0.934249177	0.756108299	0.934536012	0.697221912	0.1119619	0.573424707	0.215769714	0.514105821	0.309736856	0.235289988	0.449750195	0.101672378	0.383993161	0.813737263	0.81705748	0.530556651	0.309870367	0.658922521	0.769583623	0.516524247	0.941869	0.879162245	0.632567828	0.289339437	0.277746505	0.907882257	0.727969958	0.540888401	0.459367404	0.372017108	0.822952843	0.91923066
CCDC8	0.27250857	0.319963429	0.372210726	0.280110043	0.28439859	0.323932076	0.39849808	0.299568728	0.341300607	0.312072283	0.313210334	0.434943841	0.269469522	0.332532817	0.323384655	0.296536335	0.296779082	0.278307246	0.311078258	0.272316594	0.313664382	0.4769033	0.578828038	0.300563933	0.446716999	0.557303807	0.31415704	0.565588827	0.320846792	0.561819306	0.431319746	0.502604748	0.625370092	0.499469479	0.421573084	0.349253461	0.372090958	0.293124485	0.469320389	0.510686575	0.507510696	0.559357625	0.360298799	0.503628634	0.399518026	0.347114683	0.710044212	0.75702187	0.681605178
CD93	0.427507313	0.447102616	0.471202648	0.443645166	0.425661939	0.526013798	0.496843439	0.426988399	0.424665137	0.463641989	0.526013798	0.387545177	0.4147146	0.513900778	0.5708692	0.520451151	0.421292021	0.431000064	0.48718986	0.376689966	0.518615101	0.6532487	0.632311759	0.767626685	0.742600403	0.709170539	0.7254379	0.613047757	0.799746962	0.666434175	0.524305895	0.40857685	0.604261159	0.729825632	0.628747023	0.631013343	0.218004973	0.71037532	0.46163448	0.46681224	0.680144047	0.684415607	0.394003839	0.383135003	0.42292424	0.613482618	0.788160313	0.632928584	0.653214449
CDIP1	0.274743886	0.256997646	0.249287194	0.252252157	0.267422444	0.23599634	0.21596266	0.264181451	0.274357244	0.245371649	0.250586278	0.290818702	0.26669603	0.255385624	0.262715846	0.232232903	0.263408712	0.272126537	0.256256002	0.248040466	0.245327579	0.5921851	0.435932806	0.270089045	0.245714292	0.223726555	0.252959833	0.345834633	0.324160073	0.281367461	0.310627157	0.275354443	0.380108684	0.364536184	0.256130671	0.285134127	0.364868953	0.229441009	0.320121019	0.313389753	0.294458327	0.351883477	0.277226958	0.375876959	0.324840536	0.251517525	0.414435222	0.371357898	0.233821446
CEP41	0.171061047	0.192674049	0.198898367	0.187493254	0.192203431	0.195283572	0.200992869	0.193326744	0.2021049	0.192800105	0.176578372	0.222210532	0.189697846	0.186920437	0.182770445	0.208148509	0.196848169	0.174947258	0.17993894	0.196187458	0.176914237	0.496874	0.509598387	0.239225048	0.272828131	0.248737162	0.245948252	0.206659374	0.250288938	0.218045895	0.217189452	0.229313374	0.51335354	0.236798677	0.189486557	0.252484351	0.350603918	0.222670811	0.243381111	0.455456864	0.193827956	0.190348205	0.224103784	0.419213528	0.326072162	0.213489586	0.373920715	0.275824494	0.193909834
CERKL	0.124388082	0.141506621	0.163550871	0.140504903	0.127680594	0.143131204	0.257866274	0.120603985	0.165950906	0.143642586	0.13641936	0.171101377	0.128448436	0.148422759	0.141155795	0.140788611	0.12016269	0.12807053	0.116460434	0.115913865	0.116199776	0.7363367	0.349537254	0.350834176	0.162729453	0.379597342	0.1806992	0.317036018	0.447376565	0.380430184	0.192203431	0.318605563	0.360322897	0.366053048	0.251457674	0.199459887	0.145086598	0.183353674	0.197706581	0.421109472	0.449642121	0.455456864	0.191929314	0.350580012	0.329184824	0.214427236	0.19082453	0.157016263	0.122001353
CIART	0.106600303	0.143772028	0.283255341	0.122488475	0.118392084	0.124138559	0.239245803	0.141770218	0.157972411	0.135907351	0.130979287	0.163630909	0.107370112	0.130959011	0.129675251	0.137260136	0.118204829	0.140353678	0.130238448	0.113406192	0.126898216	0.263062	0.278678542	0.144675703	0.241858996	0.239204236	0.241815248	0.300023084	0.273128997	0.159364008	0.203787962	0.182095953	0.154353587	0.217275365	0.295455256	0.207268591	0.801384419	0.173201163	0.275461523	0.192884623	0.227419072	0.250566319	0.139760827	0.356043536	0.394245045	0.129174244	0.629060195	0.390814029	0.111193932
CIDEB	0.342906307	0.384260099	0.423464372	0.341278832	0.326094324	0.389679913	0.282547377	0.336416185	0.364368547	0.332485905	0.331454358	0.348476587	0.350975533	0.402078223	0.364536184	0.395511994	0.357039866	0.30889	0.45158314	0.333496112	0.426102716	0.7665273	0.523599691	0.462307813	0.487407973	0.524096564	0.413713345	0.538534627	0.454328102	0.403340169	0.50129273	0.412382665	0.559397624	0.605639228	0.542671387	0.468332326	0.585004299	0.371915193	0.278613385	0.594698652	0.610980756	0.421342683	0.394149352	0.613141685	0.483755908	0.505193931	0.682327494	0.657384274	0.565100243
CLDN4	0.405388215	0.42481627	0.368535317	0.385496343	0.428581539	0.331680012	0.353080113	0.409494874	0.415495658	0.351066698	0.32541629	0.426523355	0.434332458	0.332416148	0.275588624	0.382098533	0.429048848	0.443242513	0.349159075	0.436678085	0.363651739	0.5873969	0.246571742	0.233861503	0.310582819	0.18857914	0.16241001	0.222333978	0.20170288	0.314364258	0.344874204	0.218556964	0.23735528	0.207624223	0.299634476	0.331336251	0.279782316	0.225135836	0.457741588	0.24953912	0.244414961	0.18572849	0.351593169	0.257909188	0.26476301	0.262198646	0.285134127	0.135152454	0.417428736
CLIC6	0.196952771	0.244562486	0.294326805	0.236144443	0.193221853	0.28593389	0.326490374	0.236503076	0.236798677	0.263493844	0.268601382	0.205326777	0.209874812	0.265916453	0.228134442	0.198375404	0.202570887	0.191199402	0.258250537	0.201431142	0.231256918	0.6360803	0.41101916	0.39832598	0.335183513	0.202486205	0.317798192	0.412503183	0.650373017	0.391203461	0.192373708	0.417529584	0.235202084	0.517980688	0.370314347	0.189205551	0.473923035	0.580539751	0.219598599	0.180171194	0.360646847	0.525053743	0.270026759	0.188690387	0.235481063	0.286645455	0.385447065	0.18473855	0.466363633
CMTM3	0.073391475	0.063007148	0.059042813	0.063650431	0.068950839	0.069862552	0.10772175	0.070291991	0.066201625	0.071975616	0.072301964	0.061912381	0.077805368	0.068714176	0.070451258	0.059560351	0.071586654	0.07904352	0.064862377	0.064862377	0.072653811	0.1995498	0.27543999	0.091418996	0.077527583	0.087960039	0.355971865	0.06854551	0.110785744	0.077588572	0.065780656	0.10595484	0.095747258	0.077560188	0.305649996	0.07786595	0.127338459	0.213872958	0.093030907	0.102289817	0.138086094	0.103340485	0.063293558	0.069190706	0.100050127	0.137998547	0.126898216	0.090521145	0.080315546
COX7A1	0.388882675	0.491316713	0.52243315	0.455030183	0.419288208	0.489502524	0.62020849	0.423798024	0.516980488	0.539323304	0.519125059	0.585400713	0.378557338	0.522147339	0.576830808	0.602939168	0.42537911	0.407287591	0.496945071	0.429721781	0.503824678	0.4018321	0.676630304	0.805531718	0.792707321	0.762078734	0.759544349	0.63029462	0.774354484	0.694003697	0.675961771	0.631327075	0.673622198	0.759923396	0.63029462	0.631682447	0.803045902	0.70684242	0.6488283	0.671713376	0.730977152	0.707513652	0.573721426	0.74650245	0.606290951	0.635307965	0.733183565	0.732546554	0.695532561
CRYAB	0.190449567	0.265723438	0.343208148	0.30232552	0.235590697	0.303658974	0.327801939	0.262948685	0.31732956	0.32368065	0.331132152	0.375658843	0.208732926	0.33744684	0.365351206	0.343759707	0.210589307	0.243761922	0.325938588	0.232127234	0.323454934	0.5312948	0.512976517	0.502406001	0.483755908	0.435715697	0.459940985	0.483163175	0.455229205	0.508923431	0.434914721	0.444996788	0.542480539	0.36798779	0.398300485	0.385305433	0.57525817	0.733391464	0.364513225	0.481674687	0.531610123	0.454975894	0.330922299	0.357203863	0.454919155	0.410648123	0.650150655	0.62124561	0.432710877
CSAG1	0.6808166	0.620737184	0.615590182	0.651359413	0.650971528	0.64837862	0.58594587	0.657964817	0.650373017	0.66252912	0.66252912	0.620990634	0.672741158	0.66047904	0.630032303	0.594927745	0.654685604	0.630549075	0.624165768	0.626846058	0.673565011	0.5660663	0.523918385	0.517258769	0.523000441	0.43210229	0.455837733	0.587959906	0.574389797	0.562869852	0.551444072	0.536089933	0.529342161	0.440952513	0.518782199	0.528195417	0.301664883	0.313435447	0.641304622	0.601666321	0.497235632	0.532293066	0.606436417	0.355090974	0.594424122	0.652476718	0.326652256	0.426523355	0.483755908
CSTF2T	0.050264985	0.044203125	0.042643905	0.044203125	0.040589576	0.046237668	0.037976725	0.049633179	0.054575054	0.043554217	0.055260419	0.046507442	0.056897025	0.045448157	0.044327322	0.043524915	0.041137432	0.041877033	0.042256308	0.047160714	0.044548591	0.1741105	0.174866838	0.056185696	0.048827529	0.06574672	0.055188804	0.39091191	0.072946295	0.055113461	0.045023094	0.048654886	0.296471384	0.057224101	0.038004551	0.055225925	0.099791692	0.523170988	0.054425389	0.059970904	0.051782532	0.056185696	0.051527141	0.063797435	0.319107519	0.048899504	0.084591976	0.05431688	0.065569973
CX3CL1	0.507139203	0.532259078	0.563802291	0.539990087	0.535280269	0.493242348	0.557853551	0.526402858	0.569990707	0.543779495	0.554393151	0.578065687	0.503032283	0.534617419	0.560284145	0.644828117	0.508623355	0.526544332	0.556358882	0.526644652	0.564941555	0.7588347	0.673916438	0.77457294	0.658922521	0.642150393	0.739724756	0.588938176	0.765244466	0.556628467	0.634888948	0.606199138	0.640763642	0.733115076	0.68638624	0.568457667	0.636976592	0.593782019	0.60083203	0.718391568	0.676567951	0.710975661	0.569170528	0.637411719	0.682686782	0.674270917	0.718527442	0.625469594	0.599537705
CYP4Z2P	0.345340545	0.334812467	0.299936728	0.309802898	0.334652611	0.284166784	0.310273114	0.32998419	0.310427183	0.276411335	0.315726845	0.32858886	0.347545948	0.321488247	0.259239887	0.286496543	0.329687875	0.332717716	0.286602032	0.327053572	0.315076709	0.1964163	0.227059046	0.10570378	0.369365299	0.084100282	0.1494788	0.182161462	0.090277601	0.384089242	0.257590742	0.211980086	0.196167513	0.147904446	0.322006503	0.258712234	0.101470653	0.358342474	0.313092872	0.227334346	0.139164368	0.118414827	0.309983467	0.162261689	0.234096115	0.197245755	0.07975112	0.08160027	0.268259275
DAPP1	0.581970395	0.443107994	0.429878608	0.46624749	0.493985815	0.4055303	0.325438293	0.510881915	0.375945378	0.391782211	0.397876612	0.306069792	0.579942348	0.431398183	0.337584573	0.379405341	0.510307552	0.532436109	0.4277681	0.457538684	0.411210303	0.3902183	0.227460057	0.307503496	0.375730967	0.275652025	0.278984308	0.30223506	0.298689776	0.371866887	0.360812072	0.298006356	0.229610151	0.343230967	0.321150055	0.36996176	0.570332659	0.594607229	0.214574353	0.389288095	0.287161734	0.300800629	0.338439933	0.312457685	0.278721856	0.288301019	0.320870015	0.529124552	0.404588617
DNAH14	0.210379705	0.191139281	0.178988766	0.197935286	0.206492299	0.191447939	0.180402984	0.204287146	0.183940999	0.19781207	0.192653648	0.189926974	0.214362622	0.194139004	0.194705914	0.170940871	0.202550603	0.206470538	0.186270484	0.201766057	0.194202476	0.2788469	0.167107351	0.131179236	0.168212157	0.151781844	0.202233198	0.146954373	0.197411098	0.185095346	0.187258857	0.124689274	0.171022279	0.182913473	0.173869691	0.166586096	0.172403653	0.159016985	0.340794851	0.1572262	0.172550786	0.174611465	0.185202909	0.170019832	0.151866498	0.165974009	0.195242246	0.102534436	0.150618954
ECHDC3	0.36071651	0.370363784	0.346897679	0.368772975	0.355207707	0.360507088	0.373796509	0.363746718	0.372974281	0.399373353	0.433195177	0.385615593	0.377119795	0.413991667	0.390692215	0.360936196	0.365468028	0.369388663	0.392576937	0.356377838	0.388617399	0.6855532	0.476220913	0.399495108	0.573891363	0.527367437	0.494804594	0.524413669	0.559116597	0.550640972	0.455343944	0.504901067	0.501491077	0.426334479	0.408900643	0.352799925	0.703490867	0.442536857	0.362944446	0.53693582	0.580582694	0.527011268	0.374013973	0.522646397	0.3939537	0.368201359	0.624368171	0.621792855	0.363676145
EHF	0.558210169	0.523065345	0.486749602	0.494116998	0.560034911	0.430114868	0.44049243	0.53693582	0.485731816	0.428321489	0.410944552	0.490301833	0.559956367	0.418152712	0.338910889	0.489373371	0.555647125	0.564254268	0.446298976	0.564656036	0.438200089	0.4845682	0.388201739	0.327188754	0.347940224	0.224338928	0.27446729	0.299765484	0.211893172	0.317957504	0.445438095	0.372525504	0.354762084	0.342950816	0.414141999	0.434650145	0.351617546	0.500830811	0.376111551	0.225199225	0.292673057	0.267124241	0.52243315	0.469077706	0.394756905	0.364155919	0.277183532	0.332183624	0.503032283
ELF3	0.51794477	0.468606229	0.426469607	0.444777608	0.52744422	0.347851157	0.407484728	0.485224734	0.468332326	0.392123918	0.356592364	0.472521666	0.527870589	0.355787205	0.308777663	0.435715697	0.52667825	0.511727837	0.401436444	0.533819951	0.398376443	0.6100145	0.300915404	0.226016475	0.338227284	0.221646249	0.218784974	0.282547377	0.187581262	0.34142058	0.408600686	0.303812099	0.33825095	0.302256445	0.368322405	0.435449591	0.239013684	0.224295809	0.394053831	0.232738494	0.321420486	0.335807349	0.441266344	0.446524473	0.271472719	0.284188879	0.192737252	0.18572849	0.394462597
EMILIN1	0.339400738	0.409736655	0.427143159	0.406053655	0.350696561	0.400735446	0.475620776	0.386633173	0.430511758	0.441835241	0.42261779	0.454525486	0.321708863	0.425327802	0.4516735	0.458573188	0.340347966	0.358935047	0.424183226	0.35373811	0.422242172	0.6743599	0.5133218	0.544981204	0.596391967	0.54130002	0.547802268	0.484621259	0.549765442	0.53011394	0.47843411	0.50224196	0.526013798	0.562986402	0.500764836	0.508184888	0.602092006	0.543971246	0.418661232	0.530444156	0.55686726	0.524305895	0.464779556	0.49389311	0.490145788	0.509092386	0.542367119	0.524096564	0.390500616
EPHX3	0.149241762	0.182976438	0.186879533	0.181098316	0.153087836	0.197013151	0.214298355	0.17670494	0.186899162	0.196910993	0.158804414	0.205181301	0.145217068	0.190656793	0.211361067	0.245499629	0.156718471	0.170879018	0.189986572	0.147541637	0.185010685	0.6775721	0.512443057	0.210733221	0.429178167	0.12016269	0.203575627	0.499339914	0.332253752	0.346804606	0.408726443	0.349651151	0.56945616	0.586122717	0.266525678	0.25353072	0.154909528	0.515996957	0.249940844	0.518782199	0.57973603	0.244099675	0.191573235	0.295304523	0.380557251	0.212209906	0.622960305	0.486040549	0.57529934
FAM8A2P	0.782502265	0.777331104	0.7254379	0.739055237	0.782180652	0.744205629	0.747172925	0.757331951	0.792392243	0.807009079	0.808917878	0.714430231	0.83601719	0.740467215	0.757857918	0.681303646	0.754518297	0.776155963	0.766658737	0.78121102	0.796974183	0.2946269	0.606669939	0.793990313	0.387545177	0.729611494	0.672682515	0.789791125	0.735121952	0.731117297	0.768099025	0.740320816	0.680564629	0.514105821	0.685089041	0.762774713	0.372285763	0.597030478	0.725712042	0.51781342	0.678060087	0.826290749	0.750785057	0.714976702	0.673798557	0.744056212	0.223213006	0.571489556	0.594607229
FAS	0.607717255	0.545584642	0.49522831	0.500267192	0.54596111	0.549877062	0.471835972	0.531017735	0.586521677	0.531679759	0.661613781	0.591792028	0.62931945	0.562179908	0.65875792	0.587959906	0.601812443	0.51158785	0.486519745	0.654850398	0.617989968	0.2103436	0.577935256	0.849364386	0.634631959	0.794245935	0.819507146	0.802716619	0.858304172	0.537411765	0.548842661	0.654402922	0.632827954	0.859656101	0.571286557	0.672923278	0.883254321	0.724738802	0.619765973	0.828180398	0.808075888	0.830903156	0.450399448	0.883684805	0.805939393	0.631379043	0.884802853	0.852495259	0.492888254
FBXO17	0.061950761	0.106727842	0.138107911	0.090139193	0.076676618	0.098123097	0.117331552	0.094511809	0.121263481	0.108364101	0.090250069	0.141195021	0.067245885	0.092568913	0.101211336	0.11452032	0.083440852	0.087602675	0.100355597	0.080109879	0.107698227	0.4189918	0.3071887	0.159016985	0.092867275	0.263472402	0.199378109	0.261001918	0.310720927	0.222631128	0.142483435	0.218109625	0.40947139	0.212000918	0.113235625	0.081889226	0.195304566	0.343828298	0.230746524	0.230455259	0.197370174	0.356543133	0.137369975	0.130331929	0.264586054	0.1347692	0.238337977	0.134880553	0.10280977
FERMT3	0.534188122	0.508555386	0.482606166	0.509731659	0.522326983	0.566577172	0.465602134	0.499145807	0.478058577	0.496425173	0.538754807	0.425561346	0.543214911	0.544981204	0.54837593	0.527481082	0.517980688	0.55400042	0.524838653	0.486072311	0.52473492	0.8194313	0.630549075	0.617942347	0.72374981	0.572164539	0.61854798	0.655133424	0.544750321	0.637250315	0.479620567	0.609654455	0.696645073	0.649873303	0.585004299	0.591745258	0.763462041	0.583744215	0.363157765	0.750940598	0.699565476	0.578195411	0.434359884	0.715980909	0.576141965	0.613530832	0.692007091	0.716658862	0.568253618
FXYD3	0.479099522	0.416997411	0.400881433	0.410696843	0.467945261	0.34972192	0.354929949	0.454525486	0.435932806	0.369868375	0.350205244	0.429411778	0.467676178	0.346711017	0.312706753	0.389750517	0.474436273	0.467168782	0.383110899	0.482730792	0.373457547	0.5493626	0.232929311	0.245948252	0.225242189	0.199274468	0.225053104	0.299368077	0.195642393	0.2518676	0.352256851	0.267744893	0.247592051	0.290165688	0.307708483	0.394949735	0.3861466	0.283043313	0.330028113	0.369038091	0.31016212	0.205096169	0.3717229	0.391711776	0.384862158	0.276174023	0.286344127	0.366008047	0.489085555
FZD7	0.125367878	0.180276017	0.192822262	0.172190543	0.153239165	0.199761054	0.220949345	0.164011198	0.187709453	0.199952052	0.193930446	0.16565619	0.131558605	0.19843868	0.241243093	0.230960515	0.138353753	0.13844059	0.175853476	0.152375218	0.203910376	0.4222632	0.268259275	0.402889857	0.313846827	0.374538943	0.375635099	0.232444042	0.41544257	0.2488864	0.254114331	0.18643599	0.33709976	0.331268794	0.233779437	0.244841588	0.397775977	0.248312484	0.326515604	0.273663447	0.215811317	0.357746843	0.181076711	0.30830799	0.233499822	0.249965332	0.368964791	0.347278306	0.210089079
GATA2	0.309070505	0.254114331	0.269961378	0.247634211	0.240776685	0.184484856	0.307729536	0.244267333	0.233946253	0.233584819	0.201155829	0.228406239	0.303097135	0.249327503	0.216325685	0.298405894	0.242996946	0.276691831	0.223276555	0.207013407	0.22703732	0.8896408	0.386122172	0.423361243	0.557463331	0.399303487	0.173308089	0.317351965	0.139607473	0.383441837	0.333567112	0.164898186	0.303163175	0.48326312	0.365704942	0.389265065	0.596801853	0.285978166	0.223173509	0.389869402	0.406621015	0.476345033	0.232654229	0.218973879	0.334257769	0.381661109	0.538124024	0.364155919	0.269961378
GDPD3	0.52157838	0.514280132	0.467405639	0.476562584	0.526544332	0.436336777	0.523421791	0.519725329	0.520910009	0.448014171	0.435398702	0.547418899	0.513729671	0.43425042	0.401436444	0.500365102	0.533711349	0.507754942	0.462452622	0.514174291	0.452519795	0.4968429	0.415837274	0.252252157	0.488989186	0.245948252	0.309209077	0.385423677	0.202925749	0.490773075	0.366076755	0.322499089	0.451525557	0.311255463	0.365864292	0.505067089	0.310205506	0.577206161	0.598881081	0.409762873	0.308330203	0.276279632	0.555327136	0.390257036	0.429487704	0.393283597	0.330143558	0.168362836	0.557622381
GPR183	0.369624843	0.42693784	0.441722943	0.445878648	0.397045533	0.482484539	0.464721097	0.394685252	0.401487241	0.486136368	0.486326694	0.39052533	0.414612704	0.485381122	0.491901405	0.499667263	0.398665577	0.405266755	0.473708494	0.424689889	0.445408794	0.3559487	0.510213611	0.664545779	0.59902572	0.579564127	0.602136316	0.538011251	0.645594892	0.488217938	0.455748052	0.50639421	0.522362897	0.656819054	0.499834368	0.571286557	0.643801281	0.564492468	0.313731751	0.479161078	0.555721998	0.507343597	0.417854887	0.442614599	0.491612977	0.482421987	0.586609108	0.609993088	0.45130859
GPX7	0.238886221	0.201555692	0.239013684	0.228533278	0.22618731	0.229651746	0.292342204	0.223213006	0.222756936	0.231851788	0.231511602	0.208628856	0.247570163	0.227016815	0.24439381	0.208959575	0.242909236	0.225785866	0.22618731	0.227646886	0.248569103	0.3648743	0.43582455	0.338132671	0.32523201	0.279521887	0.373897695	0.213764633	0.266379972	0.337007915	0.225785866	0.327916741	0.512808423	0.33018832	0.416014787	0.230413482	0.37485309	0.27969551	0.256572494	0.295282321	0.473830966	0.417453978	0.225178908	0.323430435	0.361627327	0.300583817	0.367461105	0.404149226	0.22306928
GSTM2	0.140085261	0.147375113	0.196338363	0.145769862	0.138506406	0.145835037	0.261687412	0.158204784	0.193346994	0.170335989	0.161519579	0.191139281	0.146999433	0.154716917	0.193827956	0.156462129	0.145553138	0.138922889	0.140504903	0.140395818	0.176082243	0.419663	0.334765537	0.185621928	0.216705882	0.38154417	0.417704791	0.116625927	0.316201606	0.364298579	0.282265982	0.167493748	0.387188081	0.376255638	0.284917631	0.153043536	0.245242368	0.325368949	0.15405297	0.377429001	0.320348063	0.199398385	0.189740092	0.269342766	0.319511472	0.158418543	0.362897304	0.309736856	0.160500124
GYPC	0.141571845	0.196402402	0.238063274	0.215066038	0.15362464	0.251994299	0.321983952	0.188119033	0.233205048	0.266504594	0.286147764	0.224145489	0.158503943	0.292041002	0.31967592	0.208814479	0.164522693	0.166083808	0.266591599	0.145813378	0.271368034	0.5375792	0.240923872	0.445243337	0.296028854	0.449723152	0.278243164	0.441052096	0.489373371	0.394003839	0.339843548	0.35016096	0.379669847	0.320418447	0.315237444	0.208023726	0.073712048	0.699631938	0.204264742	0.273838141	0.375422287	0.520945308	0.216912707	0.192567933	0.36160254	0.374013973	0.092212109	0.542252833	0.290255237
HCAR1	0.517295112	0.489085555	0.445408794	0.456065621	0.509731659	0.294046434	0.388810065	0.482699387	0.432365251	0.409858351	0.31222905	0.476441831	0.512200426	0.344269222	0.317822981	0.422415676	0.513010457	0.472403711	0.445736971	0.512540675	0.387284016	0.5471394	0.265851247	0.177226615	0.260098178	0.119606274	0.195977701	0.230072858	0.116745137	0.289208603	0.366859049	0.256636523	0.412210277	0.202763047	0.329022061	0.262521811	0.174866838	0.150312514	0.618494951	0.214705281	0.262970744	0.217875743	0.429590303	0.239687456	0.339819767	0.251580942	0.161263284	0.191888903	0.683871037
HCAR3	0.616119013	0.514247059	0.535392855	0.503127866	0.595390218	0.415763604	0.477078438	0.593182886	0.537634715	0.447852232	0.46070275	0.544601336	0.660816593	0.38651232	0.375562508	0.515001997	0.620394246	0.627156811	0.447433812	0.60592119	0.491677654	0.4389438	0.320777773	0.298734747	0.366313249	0.311737448	0.298756676	0.289727045	0.342768385	0.385330058	0.471598646	0.516840319	0.464401505	0.312027312	0.456803303	0.278069371	0.490616784	0.564331801	0.525348591	0.501093822	0.345177035	0.33474317	0.576393677	0.663212079	0.613093787	0.320143118	0.368322405	0.632775259	0.612695621
HCG4	0.0631871	0.076122199	0.103985068	0.08236045	0.069927652	0.086937626	0.076248938	0.06884517	0.087986724	0.080433282	0.085932637	0.109573822	0.069158313	0.087023186	0.120046055	0.08765943	0.074380435	0.07311184	0.087881177	0.063615834	0.0784415	0.7129623	0.258626475	0.078352537	0.078168714	0.068001623	0.116223903	0.278765762	0.109991187	0.061614741	0.173034153	0.251264052	0.301620243	0.269324297	0.234775223	0.064257776	0.24674566	0.259133747	0.115231994	0.266400216	0.216683169	0.345527015	0.073204334	0.32872818	0.251326348	0.072751107	0.10762366	0.253022354	0.063259204
HHEX	0.317643259	0.27982512	0.262927498	0.298006356	0.277355328	0.345618983	0.281768578	0.274939298	0.240600414	0.321261328	0.326585116	0.177960683	0.282032042	0.341834339	0.362826354	0.267595798	0.305959325	0.307617908	0.283043313	0.241416208	0.314605325	0.5844231	0.435795308	0.4277681	0.455688253	0.511763321	0.471446237	0.253277471	0.615494335	0.395899095	0.295696747	0.372017108	0.442561878	0.480118429	0.363579536	0.274424361	0.529711163	0.524520242	0.227985075	0.450970405	0.451613275	0.537117212	0.193867102	0.512443057	0.29105429	0.334329331	0.555959059	0.585132448	0.394390519
HOTTIP	0.137238363	0.159863003	0.202148502	0.145217068	0.18379455	0.158932931	0.173995139	0.141262571	0.128631543	0.122073724	0.114333473	0.151569441	0.168083724	0.108758384	0.091148423	0.270926286	0.153477434	0.161904332	0.14990644	0.157335663	0.104569791	0.6893055	0.23763265	0.304438145	0.418763471	0.454525486	0.336890284	0.18777555	0.358294144	0.27731521	0.297103551	0.204478851	0.251951834	0.385812574	0.352987525	0.275245824	0.54818979	0.398201521	0.214895355	0.1557904	0.22871875	0.414989683	0.155897525	0.181930213	0.212466754	0.26557158	0.511215811	0.45144499	0.321621307
HOXA10	0.188035494	0.238929103	0.296890743	0.230262016	0.2518676	0.23176511	0.250372194	0.222988736	0.23662767	0.228634084	0.170584422	0.286517451	0.205752076	0.232484622	0.183538038	0.396873281	0.217083569	0.221165647	0.21519502	0.226038271	0.183224395	0.7055843	0.253422208	0.61443867	0.564981562	0.518646662	0.389360917	0.180425167	0.583185347	0.207224605	0.408112753	0.200867449	0.360983331	0.325846854	0.246294379	0.323317037	0.470093522	0.301129438	0.391879165	0.12969843	0.346141055	0.595752405	0.345293446	0.198584155	0.274098245	0.303363379	0.73928811	0.517191657	0.273685748
HOXA11	0.092409236	0.139341319	0.219081532	0.123722559	0.122806864	0.178131101	0.152482038	0.125642354	0.125797576	0.133336802	0.089282628	0.155724677	0.110644486	0.151589375	0.112615264	0.30185848	0.107171516	0.117779484	0.118392084	0.124824204	0.091750688	0.8330332	0.248481839	0.316626595	0.395947104	0.543178584	0.581321267	0.08522548	0.659040407	0.106204751	0.373215389	0.192246131	0.279588475	0.565260275	0.211936011	0.313482076	0.474096051	0.343343901	0.2165806	0.085339322	0.495687855	0.500830811	0.236648229	0.086712855	0.235117811	0.335252052	0.605639228	0.457915719	0.190805333
HOXA11-AS	0.079280086	0.095479684	0.205077175	0.093869744	0.113381609	0.122026706	0.095850863	0.083987831	0.069957849	0.089226004	0.057530683	0.098853135	0.091616443	0.087631324	0.052482286	0.265101652	0.089087179	0.086374816	0.091533018	0.074851135	0.052774556	0.2988363	0.289854046	0.483099412	0.391735503	0.591250262	0.580493981	0.055954327	0.638518417	0.267444493	0.353173793	0.171330812	0.450572358	0.468666075	0.266591599	0.383135003	0.747241648	0.545319725	0.240539334	0.065815771	0.516698304	0.494516199	0.116034292	0.053438995	0.210169922	0.372405477	0.670151241	0.576100244	0.133359393
HOXA7	0.349466324	0.295410861	0.341560299	0.324297091	0.315349274	0.335641893	0.272316594	0.338020346	0.250201812	0.327688774	0.369841469	0.204819589	0.356212477	0.428395266	0.383578351	0.442455419	0.315928735	0.348745619	0.342649182	0.275608865	0.35924793	0.7228164	0.341674946	0.738469386	0.789287472	0.60596758	0.487097374	0.317822981	0.860621205	0.367555823	0.320708856	0.212528815	0.404783912	0.736205598	0.324956003	0.579435182	0.896350339	0.172190543	0.111411273	0.455373098	0.712331746	0.749874059	0.233607749	0.388303186	0.29092439	0.563550266	0.884435126	0.619560945	0.335274692
HOXB6	0.454443219	0.598289117	0.667963572	0.635509626	0.574467393	0.472432943	0.78597924	0.516663731	0.66024768	0.714299226	0.61889813	0.781937631	0.459164047	0.628498836	0.731410545	0.788721926	0.529931303	0.539391781	0.669913157	0.617746242	0.557699714	0.09553278	0.856160005	0.72830987	0.86235848	0.281470813	0.433300634	0.810975862	0.648098927	0.888228607	0.806270976	0.83667037	0.902579797	0.860302771	0.79705496	0.879553491	0.885569901	0.77188584	0.778301549	0.847963154	0.871539277	0.651745875	0.782341317	0.894942637	0.784188099	0.78774667	0.919919417	0.847157246	0.928340076
HOXB-AS3	0.262096246	0.3117141	0.325140461	0.332694531	0.299788501	0.25323612	0.376997812	0.310492622	0.328055504	0.360484335	0.354110527	0.360253571	0.2969979	0.352751751	0.391418624	0.410600426	0.278307246	0.263493844	0.33818021	0.308084243	0.343572246	1.090229	0.530666474	0.485762196	0.523034623	0.136395478	0.145661094	0.370363784	0.268322713	0.475344685	0.435047402	0.443698418	0.553505845	0.537708878	0.435555794	0.427534536	0.618494951	0.354929949	0.354762084	0.485095603	0.506839273	0.249814083	0.407812367	0.584832785	0.440306929	0.467286077	0.578999546	0.513866635	0.427091558
HPDL	0.052923346	0.0631871	0.067277299	0.075906351	0.063720754	0.065502184	0.207268591	0.062502214	0.062722348	0.087439544	0.063329163	0.076767062	0.054425389	0.076522559	0.164919211	0.067446085	0.053726922	0.083123307	0.070058881	0.05472334	0.062136668	0.4206446	0.428347536	0.050975235	0.074446348	0.073232939	0.217467965	0.417354171	0.127085383	0.118832225	0.3936691	0.225868355	0.514859768	0.561527297	0.110883323	0.051264748	0.734311116	0.607146075	0.110694086	0.400150992	0.123472672	0.417175865	0.142978551	0.402323405	0.330625323	0.066695153	0.477541973	0.504665482	0.123496126
IDH2	0.403187002	0.532618878	0.523065345	0.489564941	0.45356311	0.546727199	0.466043795	0.44690771	0.534431504	0.600281312	0.541008514	0.571200581	0.433825294	0.533458176	0.564941555	0.659556704	0.418481442	0.45325568	0.533927618	0.464106445	0.492344123	0.2566897	0.60051145	0.735770244	0.73269486	0.642849105	0.672981839	0.344966965	0.727893126	0.641456249	0.536748652	0.598014688	0.743395871	0.700942584	0.597967694	0.607146075	0.534767696	0.389360917	0.359505894	0.631224437	0.657154269	0.649596868	0.501524994	0.695925055	0.514757978	0.559357625	0.582700525	0.903537582	0.445465101
IFFO1	0.341971788	0.391711776	0.430697018	0.410721134	0.334951233	0.454691257	0.448419287	0.385180511	0.411838401	0.441809147	0.462977076	0.418816421	0.327619428	0.46445676	0.492216962	0.474125642	0.347398453	0.353363492	0.437176769	0.32475026	0.449750195	0.9171581	0.515345617	0.657734594	0.606623615	0.566861238	0.571533232	0.472284619	0.597262789	0.517778631	0.466043795	0.463905113	0.515174082	0.587267466	0.46457179	0.509836019	0.655814827	0.556589183	0.394900727	0.559920156	0.579391727	0.504395112	0.439597032	0.540107403	0.490873184	0.492692033	0.613725005	0.588530209	0.490488595
IGHV5-78	0.519942683	0.462895819	0.504864401	0.504360363	0.491932474	0.525665428	0.456327399	0.454861895	0.500565204	0.549072537	0.502771046	0.404418755	0.535098946	0.543022712	0.539806666	0.507139203	0.535685497	0.498332949	0.519020185	0.537082088	0.534077968	0.245734	0.542555534	0.68974404	0.691815562	0.652702596	0.661834761	0.564941555	0.674451713	0.615204995	0.496811141	0.571791841	0.532259078	0.677039262	0.579210059	0.623213925	0.699502581	0.539806666	0.139121037	0.619866458	0.614820362	0.643591096	0.40826299	0.654795731	0.544340936	0.559878888	0.603754634	0.616512508	0.555407161
IRX3	0.116721027	0.154824863	0.152221506	0.192947396	0.123863503	0.161816583	0.159385565	0.137501348	0.159718754	0.16840609	0.121610793	0.157889268	0.143579027	0.166731958	0.161222048	0.183517917	0.112736625	0.13084435	0.12972163	0.116034292	0.108364101	0.5763175	0.45144499	0.171937282	0.155595368	0.146561329	0.28366763	0.472551448	0.28881814	0.301241492	0.333657566	0.202382108	0.265035805	0.161622867	0.174611465	0.127980531	0.356188218	0.477966246	0.288148068	0.27615296	0.253924144	0.451110063	0.164032806	0.231256918	0.269917659	0.146541105	0.32732565	0.161390162	0.237766637
IRX5	0.094249547	0.156004232	0.148660651	0.14002208	0.111819426	0.126510963	0.183395179	0.121006725	0.162389341	0.145769862	0.145813378	0.17472043	0.103681025	0.161199733	0.18427737	0.175432207	0.089061559	0.120185871	0.100538974	0.083123307	0.101134716	0.414452	0.397727142	0.281220708	0.080283182	0.33858018	0.342116243	0.162582588	0.392457995	0.19349239	0.296274284	0.175622467	0.256110122	0.32123874	0.165277118	0.095315339	0.424920494	0.232444042	0.244182612	0.206823918	0.260891424	0.300412742	0.149500441	0.384816427	0.250800376	0.236337126	0.364678731	0.309758244	0.183685762
ITGA5	0.094432041	0.134364055	0.164373795	0.142807807	0.097754977	0.190303848	0.203639036	0.130912013	0.151801826	0.153812933	0.207416503	0.156245814	0.07593955	0.210525928	0.246870628	0.162729453	0.095559108	0.092782956	0.164248556	0.08046303	0.186665307	0.3690264	0.224845633	0.276495651	0.195830809	0.265035805	0.373117621	0.281097091	0.292452429	0.280816797	0.197370174	0.195745864	0.232887563	0.31741811	0.223812439	0.197453551	0.377528707	0.267251247	0.134161806	0.26817346	0.263988112	0.30232552	0.150552564	0.153172548	0.226251347	0.259568711	0.288537359	0.375829311	0.128292033
ITPRIPL1	0.221832135	0.205773659	0.25405316	0.220929764	0.212695348	0.262841352	0.315884149	0.203830662	0.168953857	0.198686484	0.229545672	0.180467244	0.226806832	0.23763265	0.250072187	0.18841272	0.207830855	0.215984154	0.217018073	0.200074244	0.242779194	0.4581517	0.372928962	0.339628906	0.43662417	0.388448735	0.356872443	0.43965359	0.392388212	0.477108488	0.245263577	0.335689168	0.407341247	0.464689595	0.41956545	0.179219605	0.333634042	0.216807309	0.134924399	0.515245887	0.433300634	0.296911508	0.17737225	0.192968845	0.442317891	0.404512318	0.533857208	0.410648123	0.189840896
KANK2	0.365374499	0.378798513	0.401706541	0.392601377	0.368557414	0.403681012	0.438389213	0.383776661	0.412309647	0.432797098	0.43207423	0.42188133	0.35528146	0.423979328	0.455865615	0.452607991	0.353220842	0.351523531	0.400636076	0.365864292	0.414118654	0.9317194	0.473500592	0.580144823	0.563845059	0.538312452	0.575427535	0.482050017	0.570543233	0.506059592	0.451470627	0.476954868	0.495394031	0.561897836	0.452071019	0.524060265	0.605501472	0.481895914	0.448311188	0.517258769	0.531965113	0.506091871	0.433825294	0.602180948	0.461866141	0.486815867	0.51794477	0.526123597	0.45356311
KCNJ8	0.134228125	0.163193564	0.180001394	0.140614184	0.130686758	0.182626576	0.188732506	0.143534305	0.175559349	0.172000188	0.156910235	0.201014364	0.1229888	0.169057238	0.172105781	0.172971909	0.12870169	0.135108562	0.140829564	0.1259116	0.164311013	0.3878116	0.293077952	0.313255635	0.321420486	0.293627925	0.320644341	0.356518015	0.301327837	0.247234634	0.206255045	0.300823829	0.304638779	0.298006356	0.215940499	0.201410126	0.276753032	0.281616851	0.281283645	0.207076611	0.227102616	0.317844531	0.188265891	0.274335592	0.266042087	0.222394689	0.32750439	0.257526742	0.222210532
KLF11	0.315573813	0.342162543	0.357674514	0.371309307	0.328334261	0.378941581	0.414387005	0.342974986	0.397362936	0.394829687	0.38883588	0.384501563	0.323771396	0.387887022	0.426708923	0.389148141	0.313664382	0.313210334	0.368892868	0.307142066	0.376402204	0.6394299	0.54837593	0.522750669	0.570503514	0.58439317	0.602364101	0.517191657	0.709436038	0.526370553	0.504162814	0.452665399	0.525162044	0.469524544	0.484968294	0.450826591	0.639795082	0.330303015	0.595707799	0.559602525	0.622046069	0.436204261	0.353173793	0.639000681	0.478368196	0.432365251	0.542902532	0.591745258	0.444338971
KLF2	0.179440376	0.245670398	0.267230453	0.268003637	0.210148901	0.386876361	0.234690761	0.191531455	0.248863421	0.352047837	0.384745661	0.264739901	0.207853583	0.390500616	0.424308488	0.314227414	0.206719218	0.184085647	0.312139649	0.24608117	0.333425459	0.234969	0.403657027	0.590530674	0.432494638	0.385788073	0.569130633	0.426864189	0.574429857	0.44494207	0.327100458	0.342768385	0.479314209	0.535576115	0.341491264	0.309070505	0.625223212	0.348431249	0.315660884	0.39347209	0.468273306	0.506189421	0.224633356	0.413738182	0.353970242	0.449669263	0.607146075	0.471566987	0.415240965
KLHDC7A	0.48648933	0.474374652	0.398569919	0.456803303	0.473373946	0.407182987	0.432930202	0.461370191	0.451390745	0.433037399	0.376877967	0.441996193	0.487900844	0.444696114	0.381494988	0.367437596	0.483634136	0.474557391	0.450312954	0.496618778	0.435527956	0.5523692	0.372210726	0.367847914	0.397484851	0.217917761	0.218406389	0.231301388	0.144610002	0.432769478	0.409762873	0.281809511	0.332043445	0.237571706	0.455030183	0.346758926	0.255595873	0.379571458	0.450686336	0.292256354	0.307796189	0.218277003	0.364586356	0.303566497	0.342603788	0.300393003	0.186541265	0.244841588	0.432930202
KLHDC7B	0.307345612	0.358123655	0.405435494	0.364917771	0.329022061	0.397530718	0.369130372	0.32311281	0.368679278	0.373021792	0.36313568	0.348544581	0.326585116	0.446441884	0.438979576	0.433250432	0.323771396	0.323477519	0.380504848	0.336709037	0.360910769	0.3429023	0.56945616	0.611270954	0.678494434	0.513766164	0.573294987	0.540107403	0.472403711	0.55369163	0.348034227	0.518119372	0.610034259	0.6636231	0.584219579	0.585091211	0.744872446	0.636874892	0.260891424	0.536378391	0.641088135	0.634419819	0.40619757	0.558406064	0.417529584	0.568253618	0.697788686	0.658249719	0.636503952
KRT19	0.399859737	0.350672695	0.327572027	0.344014281	0.386706463	0.327916741	0.298647058	0.361698392	0.335183513	0.28881814	0.270195126	0.307299227	0.383206219	0.274874788	0.228614055	0.277982299	0.373604032	0.38955553	0.305852501	0.370759784	0.296073459	0.4242449	0.186623588	0.170541669	0.16043535	0.138770034	0.127037061	0.187280648	0.113885221	0.213219888	0.30889	0.191078785	0.274378966	0.198729306	0.263793621	0.30239421	0.342814837	0.237676379	0.478495815	0.244753666	0.160013248	0.170125546	0.348700971	0.167764957	0.174234755	0.176644636	0.267230453	0.147267972	0.401833371
KRT8	0.454975894	0.472016935	0.453591526	0.4475734	0.456526568	0.413941366	0.432905085	0.480548102	0.487523521	0.439272957	0.398201521	0.482178393	0.446824197	0.407712873	0.36556448	0.474982522	0.428371128	0.465897542	0.454414218	0.467110673	0.427327817	0.7012027	0.334582728	0.304505599	0.358488057	0.303207414	0.286344127	0.30517853	0.282917886	0.327846684	0.45195751	0.302656375	0.265013776	0.339560461	0.380182977	0.430249386	0.398762716	0.253837703	0.46375788	0.253575639	0.321871313	0.268792824	0.437364644	0.363627335	0.304720136	0.326237918	0.315683516	0.208356256	0.395341037
LINC00526	0.037591752	0.033971052	0.05855133	0.03443914	0.035591495	0.044294976	0.193243458	0.040846424	0.057224101	0.044895146	0.034340476	0.108188736	0.039664314	0.068072396	0.04349449	0.038866876	0.032107114	0.037746621	0.033402592	0.033650888	0.040759432	0.09238456	0.234948315	0.087192996	0.060351754	0.071040298	0.053948124	0.275482436	0.07479034	0.041965487	0.123242699	0.132477917	0.158675632	0.459108667	0.229077893	0.092756717	0.068373233	0.222756936	0.064402213	0.142525666	0.061765657	0.085483225	0.042643905	0.041400329	0.267511504	0.055648545	0.153581464	0.053948124	0.051233121
LINC00885	0.395366733	0.361528766	0.331817369	0.347448124	0.402296746	0.286560412	0.279367072	0.379547707	0.343114028	0.311211091	0.295587573	0.360322897	0.418536277	0.291491227	0.252937343	0.300134471	0.405852994	0.395461316	0.314692861	0.38279683	0.323956573	0.2655813	0.188516456	0.232673943	0.184843801	0.096986252	0.163967544	0.254179441	0.092838415	0.190656793	0.298798112	0.264204212	0.206361313	0.298119302	0.23949843	0.328773933	0.281831706	0.479073054	0.36731348	0.184759902	0.253641806	0.162835637	0.35277619	0.22029855	0.318004053	0.243105983	0.223090446	0.252787552	0.265035805
LINC00898	0.714365537	0.758626853	0.676630304	0.740467215	0.71645762	0.717345767	0.718182443	0.736425886	0.780172841	0.764783667	0.719510491	0.820745174	0.734686088	0.691815562	0.703100493	0.639315797	0.734982615	0.736498466	0.752227612	0.718527442	0.739724756	0.4489092	0.621896677	0.60592119	0.469320389	0.646520738	0.46189583	0.824285968	0.542823687	0.80545119	0.781298006	0.613388374	0.694190532	0.507819162	0.571160915	0.487838084	0.458024624	0.292673057	0.822522752	0.651526666	0.684899204	0.709971988	0.579775065	0.558563422	0.684053863	0.557812161	0.400881433	0.366501392	0.492151984
LURAP1	0.10838758	0.12282994	0.160013248	0.114236307	0.103853689	0.109869431	0.117686686	0.123746189	0.128224136	0.128224136	0.115768305	0.136017768	0.107896895	0.107746204	0.11878731	0.157911434	0.12188855	0.109184242	0.111266462	0.104337432	0.122212338	0.2021905	0.353480645	0.171061047	0.157911434	0.200265583	0.43750084	0.120935072	0.22368326	0.125205914	0.296955441	0.235612272	0.351714085	0.471202648	0.175559349	0.119559198	0.206971348	0.172273907	0.091285007	0.376808569	0.330782662	0.286062992	0.139253036	0.231958048	0.136086523	0.160373276	0.518191901	0.43150174	0.393330292
M1AP	0.373604032	0.447826115	0.457566993	0.395828222	0.374372383	0.418560915	0.502835427	0.417453978	0.416368147	0.43750084	0.391368704	0.486910388	0.390740738	0.426840799	0.415266001	0.474096051	0.391228279	0.376901479	0.425202042	0.361245171	0.404370486	0.7216815	0.597778387	0.392000442	0.614772585	0.363602374	0.49090572	0.472764343	0.378148786	0.53265471	0.51564939	0.559920156	0.577338191	0.68638624	0.535170124	0.542671387	0.740833986	0.684838049	0.465957735	0.573721426	0.622509221	0.597825014	0.44916724	0.621093607	0.554229961	0.41551911	0.611419523	0.660360623	0.570203693
MAP1LC3A	0.267338415	0.283472446	0.284439802	0.289446172	0.282505426	0.282418365	0.384816427	0.282307719	0.294977909	0.299255401	0.301796316	0.294891365	0.273000597	0.297743291	0.313482076	0.297126775	0.277854649	0.279455616	0.293936359	0.271264071	0.320755875	0.663551	0.497945153	0.35552404	0.396946667	0.300800629	0.428033423	0.433643634	0.339935587	0.353315324	0.428451891	0.264309996	0.527226852	0.607242536	0.476774559	0.284985571	0.582447939	0.377071681	0.318328863	0.429178167	0.48895631	0.47595514	0.267039231	0.574189422	0.45480715	0.30620456	0.616316014	0.274335592	0.330829425
MEF2D	0.199822763	0.22029855	0.251972314	0.241371852	0.205347458	0.278351144	0.216788102	0.208772904	0.240385937	0.25233682	0.29032033	0.238929103	0.184484856	0.289854046	0.316428701	0.272424047	0.20046866	0.195808979	0.263578341	0.203238638	0.271346764	0.7437791	0.312049769	0.428033423	0.404051003	0.336665007	0.409344942	0.322209573	0.422086452	0.32854589	0.274509348	0.301305053	0.346000487	0.430460267	0.255595873	0.340050568	0.461396894	0.315416551	0.186080864	0.357083379	0.375329929	0.352588187	0.245371649	0.380309539	0.299164963	0.352516854	0.425126927	0.426864189	0.271535479
MFAP4	0.228778592	0.319063947	0.388691645	0.341537723	0.267294106	0.325209832	0.455144321	0.301576447	0.340254569	0.364536184	0.357864376	0.404905025	0.226144519	0.386536686	0.440952513	0.413040367	0.258536652	0.25793117	0.36379486	0.250820319	0.372596641	0.4310623	0.618287234	0.448014171	0.70382146	0.515996957	0.687755447	0.465693966	0.416293108	0.628084389	0.480053714	0.45195751	0.653214449	0.554229961	0.539094891	0.46157785	0.72530261	0.156633545	0.310787695	0.607386155	0.647001675	0.535353543	0.338322434	0.356896733	0.490586333	0.522895462	0.606244931	0.382295882	0.204141368
MOB3A	0.585354681	0.539132745	0.57435173	0.56620084	0.555919699	0.617006593	0.535135175	0.566000671	0.513629756	0.59731206	0.605034872	0.447102616	0.587477464	0.615112151	0.627053948	0.6127468	0.560407616	0.591114981	0.586833389	0.545280767	0.599537705	0.7511382	0.633146108	0.711656872	0.732409155	0.757857918	0.770922412	0.635256508	0.757857918	0.670030727	0.609899979	0.642422223	0.601956397	0.770053473	0.649157717	0.676019925	0.803207788	0.719158367	0.425405005	0.71958147	0.716658862	0.634475075	0.504095914	0.758399933	0.598337657	0.64391356	0.732121952	0.735261734	0.581103168
MOGAT2	0.452181946	0.356661413	0.372525504	0.361528766	0.435662407	0.274139285	0.287419169	0.394805212	0.341233307	0.31231929	0.294458327	0.378895432	0.466960127	0.295388473	0.238191698	0.292234301	0.438092314	0.425924056	0.328288292	0.439164347	0.318218353	0.2871351	0.22492688	0.168953857	0.256089015	0.184127882	0.164773058	0.210297159	0.118392084	0.200287331	0.289012711	0.240173244	0.201366345	0.230726452	0.284850333	0.291119732	0.245050661	0.42305402	0.413941366	0.404588617	0.32000753	0.191656502	0.353080113	0.253149041	0.397852521	0.322300373	0.374347788	0.163109149	0.458912931
MRGPRD	0.669800573	0.601480806	0.575385613	0.623669829	0.646520738	0.600191031	0.525348591	0.617204784	0.581452125	0.617449883	0.597586025	0.514105821	0.687629903	0.627156811	0.578705964	0.512976517	0.647604502	0.665142159	0.616709577	0.655699116	0.617006593	0.518248	0.446497035	0.357584662	0.431632955	0.376303329	0.413638815	0.428033423	0.354016432	0.519797895	0.453342384	0.525489703	0.42693784	0.450686336	0.620990634	0.485949443	0.486199608	0.416824942	0.594745016	0.525665428	0.517879235	0.417704791	0.521545895	0.436439436	0.572670425	0.479192736	0.553425429	0.586609108	0.597361239
MSC	0.160753522	0.181013527	0.177583305	0.145595489	0.146435241	0.141961226	0.301021982	0.143300447	0.207936523	0.153770571	0.121263481	0.22346553	0.145278505	0.151068511	0.112998598	0.186374142	0.133716462	0.185915586	0.127636986	0.126322213	0.131469582	0.6165272	0.351426657	0.475226286	0.069862552	0.473403981	0.275934322	0.48440425	0.502371769	0.466960127	0.206065412	0.344522763	0.586122717	0.39975902	0.368153993	0.12613735	0.088400676	0.773069711	0.208478858	0.479928975	0.385760678	0.533857208	0.127272002	0.376014098	0.359505894	0.308173738	0.068001623	0.684776964	0.561819306
NAALADL1	0.346970172	0.362849433	0.412014013	0.378557338	0.351258639	0.353784436	0.420038929	0.365204822	0.387568699	0.384723699	0.374974693	0.412111373	0.358959633	0.371334229	0.39849808	0.392941019	0.363965874	0.350672695	0.385007624	0.339957828	0.396387068	0.5410595	0.48712523	0.420362723	0.477078438	0.412573754	0.414362868	0.507442154	0.445516751	0.505160344	0.46067416	0.421829733	0.5470415	0.512573642	0.466634162	0.408334638	0.64391356	0.516627729	0.455893159	0.48953273	0.557066431	0.476220913	0.400321647	0.499371493	0.470364327	0.463352355	0.62401776	0.564254268	0.554815606
NKAPL	0.300892546	0.36917918	0.417551904	0.371991677	0.287376568	0.375970294	0.49298692	0.314538524	0.422138914	0.424332917	0.34440965	0.455865615	0.307142066	0.327236379	0.344500702	0.46157785	0.291362744	0.349183654	0.309826843	0.297963966	0.340536345	0.6157568	0.558879639	0.649596868	0.683429515	0.728109149	0.61255514	0.596712309	0.71037532	0.622406571	0.496945071	0.563467828	0.529196333	0.695863631	0.509092386	0.52502007	0.78121102	0.72830987	0.520250249	0.565385536	0.568788855	0.547078203	0.449586236	0.654402922	0.531054365	0.590393935	0.70977076	0.655531432	0.66047904
NRBF2P2	0.721380296	0.79085888	0.824118705	0.766891709	0.772200414	0.80462765	0.80462765	0.761691818	0.851269932	0.804707989	0.807335285	0.851765315	0.722280417	0.828097171	0.813570911	0.874984264	0.785734436	0.771810049	0.770053473	0.75984931	0.797455197	0.3202248	0.83601719	0.883034545	0.832978444	0.798196002	0.876438341	0.83667037	0.876914141	0.835102742	0.85998537	0.878704155	0.835765882	0.903686767	0.846268379	0.794500081	0.878461706	0.807335285	0.823784742	0.837820675	0.881219405	0.89620656	0.854541579	0.865183228	0.814457889	0.865971364	0.880386985	0.858538816	0.829842168
NRSN2	0.127499831	0.123013315	0.145086598	0.131001401	0.12322079	0.12942287	0.130935353	0.137871423	0.135683098	0.147818241	0.169727916	0.14351234	0.122144481	0.161455004	0.170625806	0.139186151	0.127636986	0.118392084	0.132055715	0.132121973	0.194077997	0.3517994	0.266213429	0.203869939	0.145897901	0.14833717	0.277183532	0.23322694	0.234227172	0.227795516	0.140484063	0.168953857	0.310448577	0.356043536	0.181241584	0.141482414	0.226294248	0.08321364	0.141325352	0.325846854	0.31710182	0.34885705	0.152545786	0.206277525	0.259306099	0.241730711	0.252614493	0.16610401	0.141770218
NT5E	0.147648262	0.161581812	0.195598391	0.170879018	0.163884876	0.176040331	0.234587244	0.167169792	0.177018914	0.154781255	0.187602338	0.194870834	0.151179581	0.191552374	0.193368133	0.164120617	0.166712424	0.154548754	0.16241001	0.158633735	0.173014436	0.4413578	0.357487895	0.291296247	0.417953982	0.457285668	0.44205108	0.292629874	0.487523521	0.312985341	0.232127234	0.205579986	0.343942442	0.308957983	0.258755827	0.268873837	0.320324907	0.287055223	0.233543869	0.319244062	0.188097682	0.334882979	0.189801245	0.170335989	0.157440468	0.328955345	0.476191547	0.437983166	0.147970254
NUPR1	0.280492749	0.346427228	0.375091905	0.323408012	0.314852435	0.286344127	0.343594874	0.341074718	0.385279793	0.321150055	0.364988054	0.464721097	0.287055223	0.342814837	0.392718785	0.412573754	0.331382451	0.291733609	0.318830981	0.349697675	0.365635435	0.4228894	0.540107403	0.575427535	0.389822113	0.311191116	0.356967711	0.435477381	0.574879379	0.39878973	0.396652321	0.477996688	0.37513841	0.446271194	0.283083388	0.437067216	0.585132448	0.459855466	0.477108488	0.531126689	0.501524994	0.441969859	0.410944552	0.354457699	0.482451237	0.314538524	0.533347682	0.540777285	0.358981771
OLFML3	0.282917886	0.435126566	0.455030183	0.422415676	0.354739326	0.467435003	0.564295327	0.408699265	0.492791459	0.489627528	0.460165347	0.551982181	0.300563933	0.476128071	0.502209426	0.548532786	0.357348857	0.340890377	0.464721097	0.394974043	0.426962678	0.4229164	0.635564689	0.595157736	0.735400318	0.616609356	0.636926935	0.438173983	0.574838738	0.565385536	0.550298708	0.512707926	0.68552016	0.645038172	0.557463331	0.452408917	0.655191354	0.616855222	0.527980464	0.529449717	0.69906258	0.589281121	0.521088703	0.623058123	0.610688679	0.578111083	0.559079857	0.750094584	0.420387253
PABPC1P4	0.267658006	0.392890755	0.40887452	0.30902673	0.312049769	0.340819392	0.517879235	0.28632198	0.390205716	0.371457139	0.275179307	0.435213472	0.293341608	0.345502683	0.345340545	0.480640587	0.321217687	0.363510329	0.37073633	0.309297681	0.329348315	0.2184174	0.600967741	0.801802902	0.511656714	0.536789638	0.549375421	0.404346471	0.592413009	0.503662523	0.533677069	0.514793412	0.618848913	0.721101243	0.543971246	0.519980029	0.815403942	0.710646091	0.612603332	0.514929654	0.622858436	0.523389152	0.379113135	0.687510922	0.442372777	0.513766164	0.573761898	0.696187542	0.613908503
PAXIP1-AS1	0.761381776	0.634684733	0.605034872	0.709231861	0.756108299	0.557066431	0.569044034	0.671467257	0.67321204	0.692071992	0.585049333	0.532075058	0.863903828	0.669031686	0.475832819	0.662170431	0.724810292	0.770841189	0.66537437	0.796730457	0.600373318	0.1011483	0.756717798	0.311920104	0.574838738	0.263227639	0.390134504	0.332694531	0.630137337	0.508689157	0.519368608	0.348657091	0.780965338	0.453314633	0.57904132	0.654631269	0.299788501	0.253575639	0.215151733	0.631893649	0.526048927	0.650533916	0.452665399	0.274292038	0.675058846	0.4156911	0.247507043	0.184591226	0.511115906
PHYHD1	0.452408917	0.469728271	0.497205768	0.452967646	0.436930164	0.475651947	0.530444156	0.457088019	0.490236717	0.47434363	0.465957735	0.489502524	0.412382665	0.476191547	0.496200043	0.525699266	0.456917464	0.440090197	0.471079468	0.438713625	0.459683192	0.4827432	0.6333533	0.603557749	0.654685604	0.626189995	0.688062848	0.582272893	0.620883995	0.651579471	0.598649038	0.613576939	0.630595	0.583615273	0.616020943	0.542100134	0.744280679	0.585536898	0.468786633	0.626549066	0.668912886	0.650695769	0.515377543	0.657557406	0.573636257	0.569336176	0.667846448	0.692071992	0.612897097
PITX1	0.155442252	0.2165806	0.255237089	0.200508961	0.259674272	0.468301409	0.197935286	0.198269864	0.254009611	0.25385823	0.199590635	0.257208445	0.19228917	0.231743841	0.218150392	0.340536345	0.172084849	0.20195504	0.231491577	0.192095153	0.144097461	0.6657221	0.493051012	0.728664748	0.534360397	0.699184179	0.728379794	0.480428814	0.847472919	0.481208533	0.457971164	0.481208533	0.656149732	0.648938535	0.381852493	0.41456112	0.83305562	0.820997046	0.450517332	0.444641425	0.634044116	0.693480491	0.309163727	0.554039437	0.374658938	0.533640656	0.783712607	0.715713067	0.398935452
PMPCAP1	0.936967993	0.923040738	0.88785389	0.913747246	0.912142517	0.920540501	0.926218396	0.924374405	0.934155538	0.919307893	0.914743959	0.922114635	0.919996366	0.916273023	0.90897472	0.802141164	0.911549602	0.917626454	0.927929926	0.929666933	0.924608965	0.5141451	0.910072951	0.852835644	0.873414479	0.89933698	0.914365404	0.929090214	0.770682455	0.906626962	0.891652562	0.934155538	0.911989841	0.687138182	0.809413571	0.71687428	0.727828323	0.894131062	0.919618599	0.85933459	0.8424038	0.918461012	0.935680042	0.900101301	0.924691507	0.925483973	0.61869725	0.89829698	0.772345945
POF1B	0.605787705	0.451254019	0.516627729	0.541871381	0.611219103	0.407484728	0.414586586	0.547727407	0.452379777	0.407209971	0.429538997	0.438173983	0.599214011	0.452181946	0.346449496	0.475498622	0.588575395	0.437711411	0.447516681	0.452263723	0.488467335	0.3748519	0.37343316	0.2488864	0.27336139	0.190679467	0.237530031	0.285697721	0.19230984	0.294632097	0.427586863	0.303051168	0.340511452	0.306601411	0.360089434	0.468208464	0.237206483	0.439489928	0.572541272	0.319267007	0.295111114	0.269172319	0.40823889	0.31231929	0.293077952	0.329846567	0.183245299	0.215130193	0.242346629
PPIEL	0.472403711	0.485828661	0.442695272	0.474009983	0.4516735	0.478526792	0.433460475	0.515278114	0.483906905	0.516663731	0.495557486	0.512808423	0.497392098	0.515174082	0.511015217	0.415543836	0.490398318	0.443724829	0.512641152	0.472107771	0.498592345	0.4113774	0.662473336	0.770922412	0.757331951	0.503293704	0.706252363	0.646469435	0.547765674	0.724030848	0.484247926	0.503196358	0.681486719	0.705927076	0.429280308	0.670324135	0.798030506	0.685388349	0.453874278	0.705125579	0.705058271	0.693159467	0.533567101	0.796148928	0.615112151	0.374658938	0.712941146	0.741862383	0.636398658
PPP1R18	0.133670078	0.163694445	0.18796913	0.182139093	0.148056533	0.234227172	0.146302578	0.150270173	0.164626437	0.193784952	0.243272784	0.144227671	0.146195696	0.242327003	0.2518676	0.219789169	0.130777182	0.141283095	0.203994029	0.142784937	0.22346553	0.9014357	0.189780541	0.374925848	0.215769714	0.306428536	0.340559702	0.197389957	0.404856144	0.211300507	0.196932339	0.209726998	0.267208971	0.336439469	0.216432252	0.27233846	0.2968015	0.286624204	0.13003607	0.27997938	0.263729532	0.313503447	0.129563417	0.180233335	0.170625806	0.280534589	0.389702787	0.321621307	0.204714405
PSMA8	0.535060669	0.540406659	0.563192153	0.527766818	0.541260866	0.612315769	0.584179325	0.509697434	0.596526858	0.566000671	0.551214068	0.568701879	0.605875665	0.540664883	0.572040889	0.573424707	0.59277568	0.596891823	0.52744422	0.526974384	0.54149141	0.5502043	0.578359494	0.629012318	0.682268333	0.690628837	0.510072569	0.677039262	0.698233539	0.677217519	0.582359182	0.638890095	0.592502581	0.579255772	0.607625285	0.689312593	0.42850301	0.631327075	0.671348547	0.630702183	0.590036489	0.688062848	0.571791841	0.626189995	0.581929785	0.683180529	0.694190532	0.660019021	0.707852761
PYGO1	0.170900086	0.185787551	0.185621928	0.181468386	0.191139281	0.170271283	0.295982377	0.190069524	0.208959575	0.189883499	0.178713705	0.200550664	0.198229076	0.17779644	0.195451425	0.23303617	0.188953606	0.172489135	0.179609023	0.174213953	0.166856237	0.5109222	0.394245045	0.503923793	0.289683195	0.367363007	0.378941581	0.206534081	0.525522808	0.36203615	0.211848775	0.217618762	0.432523648	0.270468626	0.363274616	0.206404487	0.109379022	0.241666022	0.282830772	0.309539633	0.423309142	0.486293808	0.203470011	0.263688092	0.185324033	0.199634488	0.505927223	0.207416503	0.18606099
QSOX2	0.5470415	0.539950854	0.558210169	0.547574767	0.535726719	0.542519674	0.568213751	0.556826138	0.559517967	0.546111937	0.55369163	0.538199306	0.538908837	0.552062182	0.554972974	0.582968687	0.545019162	0.543512763	0.548229589	0.538720712	0.549647793	0.8509731	0.575042345	0.672189952	0.670632407	0.644934562	0.669687501	0.593092136	0.655308225	0.615352702	0.592193747	0.594792941	0.564898116	0.661224919	0.590345808	0.614671312	0.688488569	0.287459808	0.4800245	0.640117004	0.634684733	0.636717016	0.561819306	0.70120064	0.569044034	0.5784475	0.585220287	0.614671312	0.592911236
RASEF	0.143362457	0.171001213	0.156289712	0.144184171	0.140960128	0.119793037	0.174254167	0.180444437	0.171142815	0.13561546	0.116811817	0.206044049	0.126442166	0.124388082	0.08490497	0.166503799	0.138727298	0.139542494	0.127247606	0.130060714	0.123287432	0.1416078	0.131380276	0.082923644	0.0706145	0.084073464	0.094406912	0.117024017	0.045023094	0.164979985	0.186519818	0.112517232	0.077805368	0.090250069	0.122395542	0.150812398	0.089282628	0.196210795	0.445273402	0.090277601	0.110015539	0.09887911	0.223233793	0.087687171	0.108586272	0.10570378	0.072071236	0.062650996	0.104898161
RBPMS	0.384723699	0.435241025	0.467738092	0.445329268	0.408038431	0.442996954	0.501124983	0.427353412	0.466515318	0.474683103	0.468873539	0.476409112	0.389529804	0.458744733	0.452127413	0.515278114	0.370712391	0.383699879	0.462368688	0.407287591	0.44669072	0.9588254	0.557345956	0.596758087	0.632410777	0.550371241	0.595569139	0.544601336	0.577425995	0.5784475	0.54385479	0.539432165	0.577425995	0.627773541	0.561251758	0.526013798	0.615159507	0.508956181	0.481925681	0.477726485	0.587696321	0.556785967	0.495621435	0.559357625	0.528946154	0.531679759	0.566453646	0.56738794	0.539432165
RCOR2	0.362518121	0.362202461	0.38003618	0.371942161	0.36444213	0.353645642	0.384723699	0.368629846	0.377501772	0.34030213	0.359529226	0.360394132	0.356661413	0.365108229	0.365491505	0.380182977	0.358053603	0.361674474	0.370591528	0.350533444	0.357348857	0.5205127	0.42167665	0.433773489	0.437364644	0.389580191	0.422641805	0.361317436	0.435582944	0.382701641	0.398126768	0.369083903	0.447237661	0.41156167	0.402765985	0.387402992	0.469439717	0.215451132	0.342043962	0.410450639	0.453818656	0.400297001	0.372430454	0.444641425	0.403560375	0.383875544	0.422491396	0.400128088	0.397603907
RHOBTB3	0.583316763	0.722280417	0.782502265	0.670324135	0.640007121	0.684173771	0.869057034	0.614532419	0.770682455	0.743691465	0.69151027	0.840279381	0.608940813	0.728810043	0.774656474	0.844632411	0.581537846	0.574273797	0.715109316	0.705660571	0.655871298	0.2036712	0.801384419	0.892767503	0.868193956	0.824709018	0.841111197	0.69854817	0.875142918	0.747316838	0.865663957	0.832147601	0.843402002	0.866917427	0.847157246	0.835517043	0.865509666	0.876285378	0.75778748	0.585447241	0.725574297	0.596484266	0.780490901	0.745475556	0.664138259	0.838310346	0.832309572	0.814134746	0.78653952
RPL39L	0.255005265	0.249646618	0.247783383	0.255257853	0.25370676	0.245670398	0.244926593	0.265461202	0.26557158	0.258493039	0.268495901	0.310787695	0.271326367	0.268452174	0.281159654	0.245348516	0.249202702	0.249709202	0.251033967	0.2555545	0.256002431	0.4729701	0.495976417	0.330462919	0.400226921	0.396141879	0.31741811	0.472340598	0.525238366	0.247911281	0.336642418	0.413787287	0.478151634	0.5470415	0.243890736	0.311055814	0.534113063	0.632670023	0.251537539	0.427327817	0.541084217	0.410771541	0.251435634	0.358626486	0.439244672	0.252915723	0.482329109	0.620936583	0.246101425
RRN3P1	0.226951986	0.211091351	0.201744942	0.214786294	0.223577432	0.217104846	0.180635994	0.217467965	0.202763047	0.214705281	0.199992813	0.228950998	0.233840768	0.218891844	0.226016475	0.212148693	0.223379985	0.221374269	0.21123956	0.221080117	0.207480207	0.4076622	0.317822981	0.202904713	0.248460043	0.22344392	0.245670398	0.306736221	0.276969779	0.162582588	0.256889986	0.347042557	0.380940143	0.516524247	0.188307727	0.206340149	0.292041002	0.346091505	0.189102242	0.327077112	0.222413957	0.24416191	0.205559096	0.311644159	0.277249631	0.21142576	0.366313249	0.295894746	0.217896119
RUSC2	0.450941346	0.487523521	0.518191901	0.490710186	0.456296601	0.505796145	0.568168301	0.472856851	0.520354207	0.517365314	0.525874687	0.544412252	0.436702459	0.515791412	0.553114544	0.560284145	0.462100089	0.453760761	0.504831497	0.463352355	0.512740702	0.5558616	0.627053948	0.584832785	0.67243207	0.685882732	0.706910019	0.619662788	0.745839289	0.660880241	0.598149693	0.605086198	0.645260554	0.688549448	0.602364101	0.615686399	0.67843375	0.573092444	0.570543233	0.626794944	0.656819054	0.655925962	0.533124889	0.700421028	0.584047694	0.62869637	0.676630304	0.631735575	0.532186811
S100A16	0.679777841	0.665019359	0.621744954	0.619154469	0.66537437	0.535871385	0.612695621	0.656149732	0.657154269	0.568876141	0.566369609	0.671282403	0.644510935	0.546345257	0.522362897	0.631327075	0.679777841	0.666786438	0.57529934	0.66094048	0.602704938	0.5534536	0.517295112	0.478769966	0.491545796	0.448311188	0.416972904	0.446579921	0.422641805	0.509731659	0.592819301	0.409834427	0.490398318	0.495394031	0.493305928	0.571077267	0.657041484	0.733893337	0.659157139	0.625223212	0.419865854	0.397362936	0.614624272	0.496945071	0.539207826	0.459567214	0.601288985	0.712270706	0.539207826
S100A5	0.468994056	0.456036588	0.450399448	0.478526792	0.445133167	0.478679372	0.493116055	0.478679372	0.480993722	0.470004532	0.49924841	0.492724818	0.464952273	0.486553062	0.486262978	0.527226852	0.468119823	0.455865615	0.46657474	0.455229205	0.480118429	0.5977411	0.556990987	0.598466951	0.627616111	0.564211199	0.599258444	0.520486925	0.62261059	0.587959906	0.46070275	0.329000355	0.540294956	0.5856717	0.492057024	0.559397624	0.634475075	0.563802291	0.45924908	0.625370092	0.566784233	0.498751521	0.500764836	0.651359413	0.373723804	0.543630782	0.615352702	0.442105845	0.476160918
SERP2	0.470812652	0.458082321	0.452637228	0.460479127	0.472948318	0.424458569	0.580410813	0.459739716	0.463728727	0.459108667	0.433379597	0.464315258	0.458457668	0.442185163	0.46189583	0.468873539	0.464370583	0.472225501	0.449196096	0.46457179	0.439031101	0.5989232	0.692324425	0.626449797	0.591971156	0.522218145	0.55256915	0.581843896	0.541084217	0.661498014	0.465927896	0.532472696	0.724669182	0.708700256	0.605457145	0.480870879	0.528195417	0.852835644	0.542480539	0.649044354	0.718669083	0.5373769	0.464750519	0.697349851	0.556589183	0.475894424	0.693617404	0.715912405	0.457483432
SIT1	0.61789073	0.54347487	0.556358882	0.592730978	0.622300158	0.630189274	0.46163448	0.541339839	0.504798843	0.583615273	0.587959906	0.462602603	0.630346038	0.622046069	0.638569588	0.585004299	0.622300158	0.630805792	0.593782019	0.669091311	0.615398666	0.3519216	0.627616111	0.832147601	0.671833426	0.798683204	0.751322911	0.653625481	0.819756655	0.607242536	0.555683653	0.591745258	0.639795082	0.786053191	0.68112187	0.669578023	0.775760476	0.40058776	0.314716233	0.809891369	0.754289525	0.806769504	0.451390745	0.631119429	0.616958427	0.684653722	0.851103473	0.709101433	0.719298476
SLC43A3	0.139847419	0.137281343	0.159553132	0.143383567	0.125321921	0.171081568	0.133359393	0.150660873	0.161051255	0.153581464	0.159487983	0.200615312	0.122694895	0.149972466	0.178589347	0.133382742	0.13187395	0.119837476	0.144938612	0.119582343	0.153967406	0.3179434	0.237376603	0.206698178	0.182264464	0.17551698	0.213489586	0.260245698	0.218576587	0.196338363	0.135108562	0.279957709	0.378076108	0.277294044	0.135309394	0.160988498	0.260371749	0.514315007	0.182224113	0.353784436	0.199398385	0.404783912	0.14174886	0.207246247	0.259133747	0.200265583	0.227440725	0.295522033	0.142828237
SMO	0.152139207	0.150872867	0.15925881	0.149285024	0.155832582	0.136464329	0.148704233	0.160774378	0.148099115	0.150574625	0.148748098	0.190724353	0.152851478	0.143153101	0.158461464	0.15229095	0.152587753	0.144610002	0.150229776	0.148205301	0.14982225	0.481686	0.411513254	0.20178749	0.207873881	0.193888018	0.250779031	0.423562175	0.213724178	0.311146063	0.153347369	0.311300289	0.440252555	0.423562175	0.379353208	0.156268908	0.227666671	0.194346045	0.149068682	0.333102131	0.259284077	0.259197112	0.159884072	0.196681274	0.276132805	0.165950906	0.354133206	0.404561405	0.149756359
SNX31	0.268726098	0.252548456	0.210755585	0.242975245	0.26299147	0.230476859	0.217939358	0.260914943	0.232570269	0.217040553	0.206739967	0.235074325	0.256697687	0.203931596	0.194746727	0.226910622	0.262326299	0.272912551	0.225263383	0.249898094	0.228885808	0.4660246	0.435959077	0.14945772	0.201998133	0.175726739	0.203051418	0.168083724	0.184759902	0.194493128	0.226546612	0.327710941	0.169119005	0.151046446	0.221312537	0.206425619	0.240216875	0.192224172	0.30517853	0.176494331	0.178923497	0.32637428	0.246638538	0.191178184	0.299765484	0.178988766	0.170083247	0.229206163	0.237957948
SOWAHC	0.526937796	0.567635778	0.578617086	0.576482768	0.61255514	0.484002515	0.537748204	0.532802687	0.544903801	0.507307682	0.427015595	0.551097013	0.601480806	0.444421257	0.373920715	0.494183503	0.590173968	0.603890135	0.537856702	0.538754807	0.481057112	0.1735227	0.355740497	0.259176891	0.205035783	0.262629176	0.559996094	0.296230301	0.244414961	0.203597115	0.604604837	0.291140396	0.162937955	0.343691262	0.493954347	0.601857229	0.383015467	0.722974187	0.719158367	0.532729105	0.292914062	0.305090661	0.49924841	0.339331247	0.250884837	0.465483368	0.394365349	0.561935568	0.418328594
SOX30	0.500496368	0.522218145	0.498852833	0.501162172	0.497557798	0.51075352	0.506807583	0.482636308	0.507172854	0.537484592	0.488188043	0.518646662	0.509092386	0.486167579	0.514521635	0.536378391	0.514690948	0.521545895	0.5026368	0.519584767	0.505493326	0.6864254	0.60370422	0.563802291	0.555526461	0.550678222	0.55369163	0.522040813	0.580582694	0.520519616	0.572418825	0.54385479	0.576613156	0.541871381	0.534325994	0.510881915	0.581193171	0.614772585	0.529342161	0.593831956	0.659214277	0.606290951	0.5271893	0.597873846	0.564898116	0.518330836	0.621491217	0.538011251	0.490647264
SPAG6	0.139867731	0.172105781	0.21123956	0.165507507	0.151090226	0.177123055	0.24674566	0.163234477	0.20932691	0.190029367	0.159572976	0.229630761	0.132144334	0.169119005	0.192203431	0.263665887	0.158396644	0.156310107	0.1518242	0.135994878	0.145553138	0.7485062	0.288755147	0.432739519	0.38256021	0.356991974	0.368056348	0.322454103	0.477136773	0.305245381	0.291996892	0.343161617	0.34343439	0.385423677	0.270490854	0.237978175	0.543779495	0.470870558	0.211339818	0.275091982	0.376808569	0.341855788	0.223191968	0.366053048	0.246314906	0.201346161	0.457255813	0.439137783	0.374779958
SPHK2	0.633936177	0.696518642	0.624875406	0.700355217	0.678802478	0.70081347	0.741426755	0.669746754	0.713143821	0.736850651	0.699690373	0.812031189	0.645097754	0.697474396	0.726134283	0.786296071	0.692007091	0.673798557	0.705388909	0.688932566	0.69354805	0.3070552	0.817887015	0.791182952	0.747096412	0.706252363	0.761613786	0.806682994	0.689312593	0.765395244	0.827491194	0.750398127	0.817139445	0.792150857	0.76184447	0.784277732	0.645972191	0.519020185	0.780331825	0.824203551	0.804053207	0.75375699	0.76713681	0.840688618	0.779452597	0.79175495	0.76184447	0.713269901	0.840202527
SPRY4	0.576917896	0.558210169	0.55252918	0.589949251	0.581407039	0.589108515	0.622097884	0.589773651	0.595297943	0.568913686	0.567800113	0.574429857	0.575385613	0.560203573	0.615686399	0.613190233	0.604309766	0.569085976	0.564295327	0.550527903	0.563590632	0.5677638	0.678182062	0.610315054	0.723388766	0.648319205	0.74680286	0.670692849	0.668384764	0.763075802	0.592863457	0.714976702	0.786624456	0.696781193	0.638669942	0.685882732	0.706973356	0.680144047	0.520872764	0.589196146	0.652316606	0.569130633	0.595707799	0.776862716	0.717485375	0.706378337	0.645812208	0.6950395	0.640281736
SRPX2	0.484621259	0.496133582	0.48434267	0.441319528	0.499145807	0.441210837	0.454189118	0.469914044	0.472642884	0.471630341	0.325916467	0.511622309	0.452099969	0.335274692	0.294741579	0.506638821	0.489892989	0.444668646	0.439978274	0.517879235	0.371142278	0.4554154	0.292497879	0.26608589	0.253729322	0.249646618	0.242454183	0.288668239	0.21146937	0.371794964	0.42693784	0.408479724	0.196019502	0.296890743	0.322885657	0.583099547	0.720342943	0.426202233	0.635615595	0.390959545	0.43137325	0.204819589	0.469583578	0.308598072	0.31694855	0.292716865	0.553922297	0.718814928	0.38038425
STAT5A	0.388810065	0.330028113	0.380699978	0.367027476	0.371142278	0.348238419	0.355573955	0.365324424	0.321103679	0.358510645	0.363769626	0.285240179	0.371624161	0.379669847	0.36108286	0.350580012	0.370640566	0.372549341	0.369675433	0.33744684	0.364155919	0.6160375	0.527659935	0.561369224	0.499178967	0.482916225	0.567553788	0.336890284	0.508722054	0.481863759	0.320074782	0.46422621	0.544713722	0.416773586	0.465751021	0.463295414	0.451815773	0.615732482	0.261751769	0.572204842	0.594198371	0.56322891	0.320823069	0.54745837	0.423179902	0.490710186	0.511694206	0.499532552	0.360598707
SYCP2	0.652370257	0.647217945	0.668622336	0.651989654	0.650480475	0.643008435	0.691815562	0.64630665	0.651078165	0.659380551	0.642747214	0.644616432	0.643167955	0.642690624	0.647992556	0.707513652	0.642531338	0.651023398	0.661385467	0.656095239	0.636503952	0.3834809	0.699821566	0.747462118	0.783633687	0.738544603	0.743905726	0.676807985	0.704658898	0.662981631	0.719373993	0.657846598	0.673444874	0.666020304	0.709436038	0.729251728	0.722622566	0.630395639	0.6393693	0.669391806	0.582318614	0.721101243	0.666145623	0.743905726	0.47704695	0.677816129	0.696385217	0.673270291	0.671586571
SYNM	0.27420546	0.422392863	0.510414905	0.439846627	0.323339014	0.498785535	0.542671387	0.408848865	0.509868285	0.514929654	0.513698394	0.54554898	0.285978166	0.495976417	0.520981923	0.569873564	0.294305456	0.317957504	0.499766552	0.331705692	0.488030337	0.3182932	0.538276656	0.563550266	0.626137911	0.586293625	0.611321028	0.55098377	0.611120669	0.585004299	0.581407039	0.549263617	0.523850874	0.639477656	0.5408525	0.580279233	0.470004532	0.555327136	0.522040813	0.519296482	0.594837918	0.561859659	0.566000671	0.675902882	0.549951412	0.55556644	0.548454524	0.566000671	0.53265471
TBX18	0.123103609	0.169368718	0.196891956	0.133046207	0.125136506	0.140549291	0.348238419	0.151331697	0.170187236	0.182433643	0.137525284	0.207853583	0.100925282	0.142459973	0.158740096	0.146582308	0.118298968	0.1320772	0.11878731	0.107370112	0.122235823	0.4876121	0.405680549	0.267401095	0.194643353	0.118064154	0.305027005	0.505358576	0.506091871	0.39470962	0.359222794	0.358533366	0.595157736	0.641142827	0.443698418	0.268495901	0.110478985	0.655755226	0.449250437	0.132030504	0.100457251	0.418303255	0.163088974	0.341167333	0.343114028	0.105028033	0.354339667	0.483069708	0.526438441
TCEAL7	0.276927809	0.376447607	0.419892148	0.341211792	0.251758765	0.373384127	0.368490313	0.32764381	0.383578351	0.391711776	0.379767443	0.415936577	0.213326077	0.432234899	0.456860577	0.423876744	0.251498346	0.322612768	0.374877725	0.323817583	0.378846565	0.4184831	0.557226465	0.664608982	0.589684943	0.611219103	0.558838519	0.559682757	0.638308981	0.474405957	0.428424599	0.535576115	0.589236504	0.619814075	0.34002862	0.411259351	0.641506813	0.212065772	0.568457667	0.537818421	0.483229097	0.553388116	0.443645166	0.2506277	0.531276654	0.55809424	0.598149693	0.573588239	0.391249795
TDRD1	0.578019924	0.577002893	0.59731206	0.57145107	0.571533232	0.564295327	0.616806154	0.572002395	0.587267466	0.591114981	0.562222206	0.573294987	0.57634902	0.573761898	0.5672669	0.613530832	0.578019924	0.588848069	0.575128094	0.582272893	0.570703416	0.7023454	0.615112151	0.667669309	0.672312106	0.617006593	0.636031449	0.576061083	0.645756175	0.586252731	0.613287181	0.629422812	0.571034836	0.655641941	0.638619297	0.623058123	0.705731099	0.635877924	0.589061338	0.623568316	0.628648771	0.588938176	0.594562091	0.635564689	0.580187018	0.603608705	0.613676204	0.647879628	0.630085226
TMEM101	0.177187074	0.170439855	0.181907638	0.175411091	0.174296503	0.16232653	0.1773517	0.179178075	0.169999493	0.171518063	0.178442265	0.171853327	0.176644636	0.174061639	0.176535198	0.173392473	0.183098746	0.181845993	0.174461946	0.175853476	0.173034153	0.4623938	0.257677354	0.214957427	0.21071396	0.19318001	0.203910376	0.173181405	0.215493756	0.203533101	0.382893684	0.184168581	0.247973915	0.458771882	0.164185285	0.183268672	0.270514187	0.188181434	0.177707188	0.221250634	0.167784579	0.201366345	0.172425388	0.221666626	0.21628217	0.177539585	0.229610151	0.439978274	0.183290801
TMEM106A	0.187005046	0.149583972	0.237850264	0.165487637	0.170816494	0.163736938	0.126736427	0.192590623	0.143600692	0.194665688	0.205834911	0.206065412	0.178568865	0.198041214	0.332944544	0.219978691	0.178609998	0.170562783	0.300307985	0.161622867	0.316267118	0.4936935	0.575560735	0.837820675	0.537748204	0.832309572	0.791675192	0.561448919	0.864307884	0.170879018	0.458517968	0.527367437	0.69510468	0.764863709	0.14469755	0.166691593	0.870924498	0.844720861	0.160774378	0.53686367	0.558922327	0.712675151	0.151930322	0.736921433	0.507273281	0.600096595	0.825458816	0.827573957	0.178233475
TMEM220	0.270687983	0.281831706	0.344851222	0.272892118	0.278263412	0.298667943	0.300263496	0.28675307	0.296846281	0.303363379	0.299301294	0.298249175	0.27446729	0.31289148	0.321780014	0.296779082	0.293253052	0.24160256	0.327212784	0.276279632	0.298203963	0.3970625	0.384017485	0.424920494	0.43587718	0.43150174	0.437013174	0.491868559	0.427795972	0.374013973	0.377429001	0.266827405	0.512911909	0.543399985	0.367652618	0.325709216	0.635406569	0.483479846	0.271346764	0.367871026	0.397654048	0.521650079	0.312844406	0.356801749	0.39996159	0.349323926	0.605875665	0.357864376	0.279479206
TOR4A	0.437526316	0.488499592	0.562179908	0.480932439	0.477787686	0.515754735	0.602226307	0.48648933	0.546264871	0.498624362	0.507819162	0.528760643	0.445878648	0.528655383	0.537634715	0.581014763	0.458428213	0.470574481	0.522895462	0.49431695	0.505226069	0.8013559	0.688616517	0.689682936	0.66808279	0.627264817	0.66567034	0.730608714	0.665903797	0.60596758	0.525200406	0.588619763	0.679593089	0.698871192	0.540367472	0.602803197	0.879400563	0.725925514	0.512845889	0.684653722	0.652203025	0.632364982	0.534542693	0.721380296	0.627616111	0.591387492	0.843730219	0.613190233	0.588224668
TPM1	0.265207112	0.316201606	0.362849433	0.349323926	0.298450265	0.361317436	0.394900727	0.315770777	0.351811988	0.362685692	0.381519459	0.381325533	0.285786681	0.374232303	0.38883588	0.399350408	0.254775501	0.276713711	0.36542077	0.28515435	0.355377906	0.6773914	0.53389075	0.486136368	0.49774626	0.498985284	0.478120739	0.396363325	0.512808423	0.456608694	0.389822113	0.378774221	0.425405005	0.481116985	0.43868823	0.414790742	0.502083843	0.449003871	0.491581401	0.434731302	0.457340917	0.50053187	0.394318851	0.491742877	0.377909813	0.423438856	0.570947586	0.476624049	0.353645642
TPM2	0.173995139	0.238653177	0.261563684	0.247018493	0.202338788	0.269408221	0.27982512	0.223173509	0.274184162	0.295347301	0.288430198	0.300583817	0.189926974	0.282032042	0.315482681	0.306002457	0.197033931	0.189820437	0.274982253	0.228303311	0.277461964	0.2624987	0.447879034	0.427849328	0.287182494	0.352000557	0.415543836	0.393355028	0.448039539	0.30777316	0.295282321	0.331200999	0.474828509	0.419764973	0.312072283	0.275568035	0.428814674	0.383276084	0.32759619	0.494183503	0.377237655	0.364179381	0.293189317	0.506429457	0.439164347	0.337332397	0.419315381	0.377403988	0.191802321
TRIM11	0.759468046	0.732197285	0.763462041	0.743618829	0.733320114	0.731482682	0.773874746	0.752450435	0.761073605	0.76354134	0.734387536	0.783557782	0.749796572	0.72740545	0.787501547	0.827745173	0.735770244	0.761539805	0.772577411	0.731048475	0.731048475	0.3120651	0.809413571	0.826882382	0.805939393	0.703885237	0.745320204	0.69753616	0.819066435	0.75436528	0.791506184	0.771566859	0.809661766	0.837324563	0.822441124	0.808588016	0.755804913	0.695600605	0.732266204	0.827318509	0.824866311	0.784530275	0.77188584	0.862609281	0.776543952	0.763153192	0.813400708	0.837571843	0.732765576
TRIM61	0.145237938	0.237551274	0.235419581	0.162389341	0.167576474	0.187428711	0.417627826	0.186983414	0.230370395	0.285048487	0.168681622	0.304346465	0.147648262	0.151609616	0.22076522	0.283338989	0.168233793	0.201809335	0.186498313	0.188690387	0.276389033	0.4664166	0.346804606	0.295653581	0.444804065	0.34673594	0.486199608	0.41264861	0.384816427	0.376037685	0.277249631	0.361432179	0.4118639	0.438361108	0.404321515	0.392648338	0.12987952	0.349768952	0.318468376	0.208356256	0.301218727	0.390717918	0.304962037	0.290472013	0.374829317	0.4683627	0.601151323	0.554192589	0.543892404
TTC23	0.229399701	0.267422444	0.351546119	0.253773797	0.226637647	0.268131386	0.285999757	0.265207112	0.308151493	0.265808784	0.272360615	0.309318752	0.234354049	0.258626475	0.272082416	0.282636064	0.2218546	0.210525928	0.250606461	0.225347105	0.261066832	0.3650177	0.329000355	0.340536345	0.330073895	0.338700959	0.546264871	0.279588475	0.334282335	0.27463668	0.31007393	0.459539517	0.245286337	0.563633613	0.260737201	0.330462919	0.61255514	0.465424184	0.435345691	0.317307315	0.301460865	0.299956941	0.30135077	0.357933996	0.254009611	0.282830772	0.613436187	0.442916268	0.273086256
USP44	0.301838561	0.298667943	0.297676803	0.306714475	0.295807158	0.316743599	0.502670998	0.30421166	0.359698214	0.30759447	0.306002457	0.380603915	0.309496033	0.310448577	0.32175683	0.285435509	0.286926137	0.30620456	0.315998515	0.297171413	0.301642755	0.4189112	0.562869852	0.508623355	0.401175231	0.660075024	0.583099547	0.596075897	0.650480475	0.621540656	0.480932439	0.397316114	0.664429988	0.375829311	0.577891759	0.30830799	0.693225307	0.31559705	0.37836796	0.34768693	0.5784475	0.702110276	0.363579536	0.45365221	0.369365299	0.33018832	0.82800101	0.77108044	0.305447627
WBP1L	0.249348168	0.288668239	0.339748326	0.310427183	0.245135337	0.344500702	0.352351957	0.314090618	0.354808689	0.266849516	0.391492014	0.367290227	0.218088137	0.362013131	0.446385972	0.388859596	0.252442726	0.222734987	0.346358339	0.22437782	0.369294436	0.7685361	0.484528705	0.602180948	0.522857079	0.579859205	0.592595346	0.456008367	0.620348412	0.449750195	0.41173813	0.45373321	0.529563722	0.584569586	0.330418184	0.509026581	0.636297033	0.523034623	0.461428543	0.483969799	0.542823687	0.510721186	0.39318442	0.471261897	0.434943841	0.450658605	0.581754281	0.578532489	0.229270246
ZDBF2	0.136818888	0.158248442	0.145769862	0.151481598	0.137547777	0.165677504	0.178339601	0.151025616	0.185010685	0.158418543	0.150640461	0.165085717	0.142437802	0.186795155	0.152396079	0.199398385	0.139121037	0.140240878	0.13817491	0.136149857	0.14731142	0.2796603	0.237787449	0.206255045	0.483877053	0.249986679	0.543360217	0.358318907	0.4479337	0.331976268	0.147689842	0.297676803	0.322795483	0.185808679	0.282075462	0.150510186	0.641250373	0.712876523	0.099216333	0.278939314	0.257887928	0.579900223	0.138396355	0.374755715	0.160160792	0.29560912	0.191278662	0.156806959	0.150163337
ZEB2P1	0.613482618	0.590886064	0.522895462	0.572002395	0.610453311	0.596212602	0.528230153	0.600050514	0.594515586	0.563845059	0.570703416	0.574234716	0.616463364	0.551251555	0.525489703	0.460251249	0.597778387	0.609703638	0.563885491	0.620936583	0.559116597	0.4137906	0.341052961	0.484937635	0.353828327	0.39310908	0.341278832	0.528619896	0.42855615	0.441695066	0.486651179	0.442105845	0.407263435	0.410721134	0.503426665	0.422744053	0.371432741	0.288474054	0.591159453	0.623621992	0.418079864	0.402519738	0.610170258	0.375515575	0.502704551	0.559840525	0.240027692	0.314341804	0.455781631
ZFP82	0.180064437	0.170521422	0.186143611	0.173621366	0.174633146	0.172510722	0.286386929	0.172339206	0.165592724	0.206170376	0.178988766	0.202254355	0.186353014	0.178233475	0.182831454	0.169874694	0.18050797	0.171622682	0.169874694	0.17472043	0.178693515	0.282226	0.204264742	0.239645103	0.348767908	0.299324799	0.237120052	0.176305756	0.346520663	0.190197195	0.203302269	0.170541669	0.378629131	0.210255024	0.287858615	0.190636239	0.28670957	0.195242246	0.173889864	0.196595609	0.242517265	0.375184756	0.175726739	0.179461581	0.158269619	0.187753364	0.239731516	0.21071396	0.338652526
ZKSCAN7	0.181612521	0.18151212	0.19845979	0.194472957	0.189861872	0.194118305	0.311100979	0.191845754	0.214765354	0.195875151	0.185264415	0.224803417	0.190449567	0.187216447	0.200386726	0.212591948	0.185870859	0.181930213	0.183858344	0.176853018	0.186374142	0.349859	0.325775683	0.391782211	0.280407255	0.274721153	0.409542687	0.194850461	0.29391492	0.220403992	0.260265936	0.206255045	0.453370047	0.305355406	0.259092191	0.232694248	0.408014001	0.273339628	0.160565227	0.386317696	0.418252344	0.187709453	0.210546594	0.378749753	0.277440267	0.241921973	0.360598707	0.356779398	0.211762314
ZNF300P1	0.210212367	0.275956739	0.288279185	0.250352072	0.221709197	0.235697837	0.339771165	0.258039065	0.294285272	0.277056089	0.220635465	0.32000753	0.203618169	0.234545035	0.234925707	0.314518496	0.230198612	0.225032226	0.232040677	0.231470946	0.220403992	0.5269028	0.315011399	0.458082321	0.352140538	0.384646921	0.363510329	0.372596641	0.470125308	0.438092314	0.339538336	0.383464508	0.418510234	0.339748326	0.324595427	0.428581539	0.296117777	0.395170021	0.469292279	0.312481744	0.281388768	0.402296746	0.328055504	0.400612484	0.383602732	0.323339014	0.201492262	0.232273908	0.396095608
ZNF334	0.134025907	0.137122579	0.155659533	0.139472614	0.130979287	0.14174886	0.224845633	0.134071123	0.176412282	0.14469755	0.12613735	0.187753364	0.138596004	0.133803728	0.131179236	0.15805459	0.131179236	0.149068682	0.126114303	0.129060675	0.136106322	0.2096975	0.261066832	0.221750222	0.395660406	0.393232963	0.234395789	0.129267305	0.319017618	0.26411594	0.186416476	0.328267159	0.411916069	0.376927549	0.224549618	0.172593075	0.238401278	0.471291521	0.252634689	0.245798853	0.251368965	0.457455017	0.164097909	0.226827039	0.392507017	0.144331485	0.181907638	0.270666558	0.137281343
ZNF354C	0.155421425	0.178401397	0.167169792	0.170920631	0.175369545	0.171001213	0.252078531	0.180572241	0.195830809	0.17693647	0.170731652	0.203093578	0.176873742	0.205306171	0.186374142	0.213849909	0.172865141	0.173244546	0.166439634	0.164690377	0.172468401	0.4796772	0.315504726	0.22139592	0.503127866	0.43212961	0.226313028	0.171622682	0.461982739	0.20469326	0.208478858	0.270490854	0.211553249	0.180425167	0.243338463	0.189589084	0.29754399	0.334049434	0.349232442	0.307276343	0.204309767	0.333336904	0.203743368	0.434304759	0.275157585	0.185870859	0.236232466	0.201241082	0.191447939
ZNF418	0.162348436	0.204904888	0.189269264	0.192373708	0.18050797	0.173244546	0.35016096	0.18796913	0.249137246	0.199886884	0.183705306	0.259887861	0.171539438	0.224991736	0.225327356	0.355352982	0.173034153	0.194472957	0.187115024	0.170251275	0.174548959	0.6083025	0.51867927	0.210903001	0.53389075	0.600967741	0.284014481	0.371479829	0.299054237	0.582318614	0.483387302	0.40676831	0.157911434	0.474467127	0.296095291	0.484528705	0.269579354	0.728452623	0.171937282	0.502474554	0.173116154	0.575731166	0.357958884	0.622762217	0.331817369	0.174969234	0.728245288	0.180042858	0.441917365
ZNF454	0.124665362	0.226059552	0.182519035	0.163884876	0.144097461	0.150660873	0.351235548	0.176726386	0.254431748	0.146023558	0.142112404	0.294632097	0.107846456	0.197075111	0.17472043	0.26817346	0.13561546	0.153707708	0.146911477	0.127749203	0.128472793	0.4359051	0.363965874	0.499834368	0.340325047	0.435449591	0.529304885	0.416014787	0.399591509	0.307663379	0.369365299	0.40024987	0.51624056	0.581537846	0.390692215	0.414914409	0.178380458	0.550796629	0.457455017	0.392817262	0.296185575	0.486910388	0.294305456	0.408900643	0.361482123	0.400881433	0.277854649	0.097520402	0.391442402
ZNF492	0.027234346	0.07810825	0.075193548	0.039744902	0.033921068	0.039689311	0.181489814	0.039468901	0.077461844	0.044355782	0.037722189	0.146670179	0.027263361	0.037900011	0.086712855	0.092515747	0.037121072	0.038866876	0.044142271	0.029683913	0.039883547	0.2419128	0.20195504	0.296362163	0.138086094	0.217576459	0.226744058	0.346427228	0.32626094	0.23644239	0.177983856	0.248569103	0.274056308	0.038108491	0.095210296	0.111533887	0.03070693	0.213894552	0.262757748	0.298798112	0.19460012	0.281853596	0.082388357	0.186270484	0.232505664	0.035441957	0.039796683	0.025538353	0.213263133
ZNF501	0.181654772	0.177878442	0.172845842	0.180572241	0.179358239	0.169980909	0.167290993	0.175792226	0.177561513	0.177060541	0.175411091	0.1806992	0.183395179	0.173724639	0.184043684	0.172147974	0.177060541	0.208541508	0.169037013	0.176019858	0.17781587	0.5419206	0.391249795	0.23662767	0.161136351	0.229948065	0.201346161	0.535649831	0.235461787	0.174866838	0.219038279	0.189967041	0.163109149	0.485762196	0.150574625	0.192396993	0.263274398	0.538046355	0.178152063	0.348520579	0.157826826	0.323204697	0.180042858	0.189676819	0.294262441	0.187645276	0.229099312	0.170920631	0.169220469
ZNF582	0.094996177	0.094915517	0.10893554	0.105928078	0.088069921	0.086318819	0.335274692	0.104187005	0.117237503	0.122001353	0.077956769	0.215493756	0.088511539	0.099083442	0.085876074	0.09172285	0.090572718	0.09553312	0.085959548	0.090819896	0.088124751	0.2319382	0.311436438	0.133848825	0.314830874	0.196318411	0.180868918	0.404393229	0.207480207	0.151528792	0.136818888	0.305602304	0.360205931	0.102186076	0.277249631	0.139253036	0.17459149	0.230663643	0.104949101	0.277854649	0.117588257	0.364392932	0.115302874	0.128563465	0.154972553	0.101977938	0.145258466	0.202233198	0.458801545
ZNF732	0.227563078	0.271746842	0.263429585	0.243698741	0.237721356	0.218677947	0.319335117	0.250586278	0.300023084	0.271222236	0.249391117	0.337239557	0.214593822	0.242243027	0.243698741	0.269150512	0.247234634	0.227291241	0.232971842	0.223359843	0.246420355	0.5361047	0.338910889	0.264181451	0.309736856	0.349347754	0.266546408	0.256425571	0.422341664	0.435319992	0.363202991	0.406324793	0.413336702	0.246165016	0.313073154	0.293672157	0.365752804	0.438173983	0.453052906	0.389774302	0.302348946	0.414612704	0.33686814	0.363179952	0.360065916	0.238486133	0.288322974	0.235481063	0.399255401
ZNF879	0.096747259	0.123127805	0.110288629	0.102836383	0.103065145	0.111964019	0.138309916	0.111193932	0.120727317	0.108017797	0.105678345	0.162666036	0.10838758	0.115937523	0.127958155	0.167890772	0.113259157	0.110785744	0.102459942	0.116176283	0.103631814	0.3288735	0.32750439	0.177331476	0.220064583	0.410104596	0.152267559	0.142416376	0.36501172	0.127545785	0.121866142	0.113546765	0.339771165	0.125528785	0.225093304	0.108162547	0.231071352	0.465039397	0.168040874	0.149843282	0.12464279	0.330851936	0.127130811	0.374013973	0.126599696	0.104517184	0.207624223	0.17520248	0.111511346
[truncated: 388 more columns]
