# Supplementary material for: A six-gene prognostic model predicts overall survival in bladder cancer patients
Source: Cancer Cell Int. 2019 Sep 5;19:229. doi: 10.1186/s12935-019-0950-7 (PMC6729005; doi:10.1186/s12935-019-0950-7)
Supplement: Supplementary file 3 — Additional file 3: Table S3. Metascape functional analysis results. [file 12935_2019_950_MOESM3_ESM.xlsx]

## Sheet: Sheet1
Category	Term	Description	LogP	InTerm_InList	Genes	Symbols
GO Biological Processes	GO:0009952	anterior/posterior pattern specification	-4.06979	8/211	3087,3204,3206,3207,3216,6608,8313,9096,79191,2624,3678,5307,8324,10265,4209,3856,3880	HHEX,HOXA7,HOXA10,HOXA11,HOXB6,SMO,AXIN2,TBX18,IRX3,GATA2,ITGA5,PITX1,FZD7,IRX5,MEF2D,KRT8,KRT19
GO Molecular Functions	GO:0008307	structural constituent of muscle	-3.68857	4/44	3880,7168,7169,23336,1364,3856,1410,3764,358,6795,9576,25900,79983,84557,127602,397,6376,22836,541468,4239,11117,2624,6608,8324,83706	KRT19,TPM1,TPM2,SYNM,CLDN4,KRT8,CRYAB,KCNJ8,AQP1,AURKC,SPAG6,IFFO1,POF1B,MAP1LC3A,DNAH14,ARHGDIB,CX3CL1,RHOBTB3,LURAP1,MFAP4,EMILIN1,GATA2,SMO,FZD7,FERMT3
GO Biological Processes	GO:0043009	chordate embryonic development	-3.68853	13/605	1999,2624,3204,3207,3216,3856,3880,6608,7168,8313,10265,10365,123920,8324,10551,26298,79983,222698	ELF3,GATA2,HOXA7,HOXA11,HOXB6,KRT8,KRT19,SMO,TPM1,AXIN2,IRX5,KLF2,CMTM3,FZD7,AGR2,EHF,POF1B,NKAPL
GO Molecular Functions	GO:0000980	RNA polymerase II distal enhancer sequence-specific DNA binding	-3.26466	5/100	2624,3204,3216,9242,148523,1999,3087,3206,4209,5307,26298,80709	GATA2,HOXA7,HOXB6,MSC,CIART,ELF3,HHEX,HOXA10,MEF2D,PITX1,EHF,AKNA
GO Biological Processes	GO:0003006	developmental process involved in reproduction	-3.25496	13/672	2624,3206,3207,3856,3880,6795,9576,10265,10388,22836,26108,26471,56165,3087	GATA2,HOXA10,HOXA11,KRT8,KRT19,AURKC,SPAG6,IRX5,SYCP2,RHOBTB3,PYGO1,NUPR1,TDRD1,HHEX
GO Biological Processes	GO:0009954	proximal/distal pattern formation	-2.91045	3/32	3206,3207,79191,2624,3764,6608,9096,25959,26108,8313,8324,5307,3678,6776,355	HOXA10,HOXA11,IRX3,GATA2,KCNJ8,SMO,TBX18,KANK2,PYGO1,AXIN2,FZD7,PITX1,ITGA5,STAT5A,FAS
GO Biological Processes	GO:0048232	male gamete generation	-2.89463	11/558	3206,3207,6795,9576,10388,11063,26108,56165,116832,130951,222698,8313,84101	HOXA10,HOXA11,AURKC,SPAG6,SYCP2,SOX30,PYGO1,TDRD1,RPL39L,M1AP,NKAPL,AXIN2,USP44
GO Biological Processes	GO:0030947	regulation of vascular endothelial growth factor receptor signaling pathway	-2.76065	3/36	3087,3678,11117,358,2624,6376,10365,27286,3204,6608,56848,6776	HHEX,ITGA5,EMILIN1,AQP1,GATA2,CX3CL1,KLF2,SRPX2,HOXA7,SMO,SPHK2,STAT5A
GO Biological Processes	GO:0010810	regulation of cell-substrate adhesion	-2.53021	6/212	3204,3678,6376,8324,10551,11117,83706,397,3418,7168,81559	HOXA7,ITGA5,CX3CL1,FZD7,AGR2,EMILIN1,FERMT3,ARHGDIB,IDH2,TPM1,TRIM11
GO Biological Processes	GO:0007519	skeletal muscle tissue development	-2.33084	5/163	4209,5307,6608,9242,26471,1410,7168,8324,3856,3880	MEF2D,PITX1,SMO,MSC,NUPR1,CRYAB,TPM1,FZD7,KRT8,KRT19
KEGG Pathway	hsa00480	Glutathione metabolism	-2.25756	3/54	2882,2946,3418	GPX7,GSTM2,IDH2
GO Biological Processes	GO:0048872	homeostasis of number of cells	-2.1926	6/249	1880,2624,3216,6608,10365,27240,5307,6376,10265	GPR183,GATA2,HOXB6,SMO,KLF2,SIT1,PITX1,CX3CL1,IRX5
GO Biological Processes	GO:0006979	response to oxidative stress	-1.98074	8/450	358,1410,2882,7168,8309,10365,11030,84557,2946	AQP1,CRYAB,GPX7,TPM1,ACOX2,KLF2,RBPMS,MAP1LC3A,GSTM2
GO Biological Processes	GO:0060350	endochondral bone morphogenesis	-1.91405	3/72	3207,4209,8313,5307	HOXA11,MEF2D,AXIN2,PITX1
GO Molecular Functions	GO:0005254	chloride channel activity	-1.86636	3/75	1364,5349,54102	CLDN4,FXYD3,CLIC6
KEGG Pathway	hsa04260	Cardiac muscle contraction	-1.8208	3/78	1346,7168,7169,3678,81848,79983,2946,3764,23336,1410,5349,10265	COX7A1,TPM1,TPM2,ITGA5,SPRY4,POF1B,GSTM2,KCNJ8,SYNM,CRYAB,FXYD3,IRX5
GO Biological Processes	GO:0007589	body fluid secretion	-1.58429	3/96	358,6776,10551	AQP1,STAT5A,AGR2
GO Biological Processes	GO:0008630	intrinsic apoptotic signaling pathway in response to DNA damage	-1.50607	3/103	26471,27141,29965	NUPR1,CIDEB,CDIP1
GO Biological Processes	GO:0007565	female pregnancy	-1.40743	4/192	397,1364,3678,56848	ARHGDIB,CLDN4,ITGA5,SPHK2
GO Biological Processes	GO:0071356	cellular response to tumor necrosis factor	-1.35982	5/289	3856,6376,10365,29965,143471	KRT8,CX3CL1,KLF2,CDIP1,PSMA8
