# Supplementary material for: A six-gene prognostic model predicts overall survival in bladder cancer patients
Source: Cancer Cell Int. 2019 Sep 5;19:229. doi: 10.1186/s12935-019-0950-7 (PMC6729005; doi:10.1186/s12935-019-0950-7)
Supplement: Supplementary file 4 — Additional file 4: Table S4. Clinical signatures, mRNA types and mutational signatures of all patients. [file 12935_2019_950_MOESM4_ESM.xlsx]

## Sheet: clinical signature
id	futime	fustat	age	gender	grade	stage	T	M	N	riskScore	risk
TCGA-DK-AA6U	1.58356	0	64	MALE	unknow	Stage II	unknow	M0	N0	1.87389	high
TCGA-HQ-A2OE	3.21644	0	69	MALE	unknow	unknow	T2a	MX	N2	0.621698	low
TCGA-K4-A83P	1.35616	0	77	MALE	unknow	Stage IV	T4a	MX	N1	1.19397	high
TCGA-CF-A3MF	1.04932	0	34	MALE	Low Grade	Stage III	T3	M0	N0	1.36776	high
TCGA-CF-A3MG	1.01096	0	48	MALE	Low Grade	Stage II	T2	M0	N0	0.769505	low
TCGA-CF-A3MH	1.09041	0	75	MALE	Low Grade	Stage II	T2	M0	N0	0.445815	low
TCGA-CF-A3MI	1.0137	0	62	MALE	Low Grade	Stage II	T2	M0	N0	0.964282	low
TCGA-CF-A47S	0.912329	0	41	MALE	Low Grade	Stage II	T2	M0	N0	0.570199	low
TCGA-CF-A47T	0.561644	0	58	FEMALE	Low Grade	Stage II	T2	M0	N0	0.600273	low
TCGA-CF-A47W	1.00822	0	42	MALE	Low Grade	Stage II	T2	M0	N0	0.790828	low
TCGA-CF-A47X	1.05205	0	60	MALE	Low Grade	Stage II	T2	M0	N0	0.307775	low
TCGA-CF-A47Y	1.02192	0	55	MALE	Low Grade	Stage II	T2	M0	N0	0.672048	low
TCGA-CF-A5U8	1.09315	0	59	MALE	Low Grade	Stage II	T2	M0	N0	0.639887	low
TCGA-CF-A5UA	1	0	67	MALE	Low Grade	Stage II	T2	M0	N0	0.553016	low
TCGA-CF-A7I0	1.00822	0	54	MALE	Low Grade	Stage II	T2	M0	N0	0.439955	low
TCGA-E7-A3X6	1.11507	0	70	MALE	Low Grade	Stage II	T2	M0	NX	0.527969	low
TCGA-E7-A3Y1	0.446575	0	57	MALE	Low Grade	Stage II	unknow	M0	N0	0.810442	low
TCGA-E7-A5KF	0.0547945	0	67	MALE	Low Grade	Stage II	T2a	M0	N0	0.574258	low
TCGA-E7-A677	1.2137	0	81	MALE	Low Grade	Stage II	T2b	M0	N0	1.7518	high
TCGA-E7-A678	1.16438	0	55	MALE	Low Grade	Stage III	T3	M0	N0	0.776508	low
TCGA-E7-A6MF	1.19452	0	37	MALE	Low Grade	Stage II	T2a	M0	NX	1.66377	high
TCGA-E7-A7DU	0.0767123	0	73	MALE	Low Grade	Stage III	T3	M0	N0	0.63845	low
TCGA-E7-A8O7	1.27671	0	52	MALE	Low Grade	Stage II	T2	M0	N0	0.912377	low
TCGA-2F-A9KO	1.85753	0	63	MALE	High Grade	Stage IV	T3	M0	N1	0.923217	low
TCGA-2F-A9KP	0.99726	1	66	MALE	High Grade	Stage IV	T3a	MX	N2	1.1398	high
TCGA-2F-A9KQ	7.63562	0	69	MALE	High Grade	Stage III	T3a	M0	N0	0.439799	low
TCGA-2F-A9KR	8.62466	0	59	FEMALE	High Grade	Stage III	T3a	M0	N0	0.925166	low
TCGA-2F-A9KT	6.44384	0	83	MALE	High Grade	Stage II	T2b	M0	N0	0.777449	low
TCGA-2F-A9KW	0.69589	1	67	FEMALE	High Grade	Stage III	T3b	MX	N0	2.05058	high
TCGA-4Z-AA7M	1.10959	0	65	MALE	High Grade	Stage III	T3a	M0	N0	1.67405	high
TCGA-4Z-AA7N	3.74521	1	65	MALE	High Grade	Stage III	T3a	M0	N0	1.04408	high
TCGA-4Z-AA7O	1.09315	0	64	MALE	High Grade	Stage II	T2a	M0	N0	0.512529	low
TCGA-4Z-AA7Q	1.39726	1	79	MALE	High Grade	Stage III	T3a	M0	NX	0.838128	low
TCGA-4Z-AA7R	1.43014	1	73	MALE	High Grade	Stage IV	T4b	M0	N0	1.11781	high
TCGA-4Z-AA7S	2.91507	1	66	MALE	High Grade	Stage III	T4a	M0	N0	1.3075	high
TCGA-4Z-AA7W	2.30137	0	55	MALE	High Grade	Stage II	T2a	M0	N0	1.10949	high
TCGA-4Z-AA7Y	4.09315	0	60	MALE	High Grade	Stage II	T2a	M0	N0	0.615779	low
TCGA-4Z-AA80	0.0520548	1	73	MALE	High Grade	Stage II	T2a	M0	N0	0.725421	low
TCGA-4Z-AA81	3.47945	1	80	MALE	High Grade	Stage II	T2b	M0	N0	2.26692	high
TCGA-4Z-AA82	4.26301	1	59	MALE	High Grade	Stage IV	T2a	M0	N1	0.582669	low
TCGA-4Z-AA83	5.32329	0	52	MALE	High Grade	Stage II	T2a	M0	N0	0.68292	low
TCGA-4Z-AA84	1.26027	0	61	MALE	High Grade	Stage IV	T3a	M1	N2	0.428644	low
TCGA-4Z-AA86	0.852055	1	66	MALE	High Grade	Stage IV	T3a	M0	N1	0.739117	low
TCGA-4Z-AA87	3.98356	0	72	MALE	High Grade	Stage III	T4a	M0	N0	1.52195	high
TCGA-4Z-AA89	2.81918	0	60	MALE	High Grade	Stage IV	T4b	M0	N0	0.594736	low
TCGA-5N-A9KI	0.208219	1	76	FEMALE	High Grade	Stage III	T4	MX	NX	1.23533	high
TCGA-5N-A9KM	1.45205	1	73	FEMALE	High Grade	Stage III	T4a	MX	N0	2.53648	high
TCGA-BL-A0C8	2.4	0	73	MALE	High Grade	Stage I	T1	M0	NX	1.45169	high
TCGA-BL-A13I	0.610959	1	57	FEMALE	High Grade	Stage III	T3	M0	N0	1.87001	high
TCGA-BL-A13J	0.221918	1	65	MALE	High Grade	Stage IV	T4	M0	N2	1.5383	high
TCGA-BL-A3JM	0.561644	1	62	MALE	High Grade	Stage III	T3	M0	N0	2.54629	high
TCGA-BL-A5ZZ	1.03288	0	80	FEMALE	High Grade	Stage III	T4a	MX	N0	2.42932	high
TCGA-BT-A0S7	0.547945	1	75	MALE	High Grade	Stage III	T4a	MX	N0	1.44299	high
TCGA-BT-A0YX	1.09589	1	70	FEMALE	High Grade	Stage III	T3b	M0	N0	0.844082	low
TCGA-BT-A20J	1.5863	1	75	MALE	High Grade	Stage II	T2b	MX	N0	1.04781	high
TCGA-BT-A20N	2.17808	1	72	MALE	High Grade	Stage III	T3a	MX	N0	0.871712	low
TCGA-BT-A20O	1.0137	1	75	MALE	High Grade	Stage III	T3a	MX	N0	1.31672	high
TCGA-BT-A20P	1.49041	1	81	FEMALE	High Grade	Stage III	T3a	M0	N0	1.11038	high
TCGA-BT-A20Q	1.62466	1	73	MALE	High Grade	Stage IV	T3b	M0	N2	1.01674	high
TCGA-BT-A20R	0.421918	1	79	FEMALE	High Grade	Stage IV	T3b	M0	N1	1.54502	high
TCGA-BT-A20T	1.2411	1	63	MALE	High Grade	Stage IV	T3b	M0	N1	0.836692	low
TCGA-BT-A20U	1.24658	1	70	FEMALE	High Grade	Stage III	T3a	M0	N0	1.52025	high
TCGA-BT-A20V	0.421918	1	59	FEMALE	High Grade	Stage IV	T4a	M0	N2	0.878683	low
TCGA-BT-A20W	0.69589	1	71	MALE	High Grade	Stage II	T2b	M0	N0	0.737077	low
TCGA-BT-A20X	0.687671	1	56	MALE	High Grade	Stage IV	T4a	M0	N2	1.28373	high
TCGA-BT-A2LA	1.43014	0	54	MALE	High Grade	Stage III	T3a	M0	N0	1.21639	high
TCGA-BT-A2LB	1.34795	1	73	FEMALE	High Grade	Stage III	T3a	M0	N0	1.03029	high
TCGA-BT-A2LD	1.70685	1	78	FEMALE	High Grade	Stage IV	T3a	M0	N1	0.67855	low
TCGA-BT-A3PH	0.389041	1	76	MALE	High Grade	Stage IV	T3b	MX	N2	0.636845	low
TCGA-BT-A3PJ	1.06849	0	76	MALE	High Grade	Stage III	T3b	M0	N0	1.41552	high
TCGA-BT-A3PK	0.830137	1	80	MALE	High Grade	Stage II	T2b	MX	N0	1.33459	high
TCGA-BT-A42B	1.46301	1	59	MALE	High Grade	Stage IV	T3a	MX	N1	2.2873	high
TCGA-BT-A42C	2.39178	0	64	MALE	High Grade	Stage II	unknow	M0	N0	1.3555	high
TCGA-BT-A42E	2.02192	0	74	MALE	High Grade	Stage III	T3a	M0	N0	0.483887	low
TCGA-BT-A42F	2.36712	0	64	MALE	High Grade	Stage IV	T4a	MX	N1	1.13415	high
TCGA-C4-A0EZ	0.747945	1	69	FEMALE	High Grade	Stage IV	T3a	M1	N1	5.89884	high
TCGA-C4-A0F0	0.161644	0	60	MALE	High Grade	Stage II	T2b	M0	N0	0.723688	low
TCGA-C4-A0F1	0.243836	0	71	MALE	High Grade	Stage III	T3b	M0	N0	1.1286	high
TCGA-C4-A0F6	1.91781	0	82	FEMALE	High Grade	Stage III	T3b	M0	N0	0.834351	low
TCGA-C4-A0F7	0.169863	1	77	MALE	High Grade	Stage IV	T4b	M0	N2	1.30352	high
TCGA-CF-A1HR	1.06575	0	62	MALE	High Grade	Stage III	T3	M0	N0	0.798984	low
TCGA-CF-A27C	1.16438	0	52	MALE	High Grade	Stage III	T3	M0	N0	0.348123	low
TCGA-CF-A47V	1.03836	0	52	MALE	High Grade	Stage II	T2	M0	N0	0.807061	low
TCGA-CF-A8HX	0.945205	0	55	FEMALE	High Grade	Stage II	T2	M0	N0	0.312115	low
TCGA-CF-A8HY	0.945205	0	59	MALE	High Grade	Stage II	T2	M0	N0	0.701079	low
TCGA-CF-A9FF	0.989041	0	52	MALE	High Grade	Stage II	T2	M0	N0	0.475592	low
TCGA-CF-A9FL	1.54795	1	85	MALE	High Grade	Stage III	T3b	M0	N0	0.559065	low
TCGA-CF-A9FM	1.09041	0	50	MALE	High Grade	Stage I	T1	M0	N0	0.965796	low
TCGA-CU-A0YN	1.07671	1	60	MALE	High Grade	Stage III	T3a	M0	N0	0.628885	low
TCGA-CU-A0YO	0.408219	1	84	MALE	High Grade	Stage IV	T3a	MX	N2	0.91866	low
TCGA-CU-A0YR	1.26027	1	83	MALE	High Grade	Stage IV	T2	M0	N2	1.20516	high
TCGA-CU-A3KJ	1.53973	0	75	MALE	High Grade	Stage III	T3b	M0	N0	0.707478	low
TCGA-CU-A3QU	0.432877	0	58	MALE	High Grade	Stage IV	T2b	M0	N1	1.14363	high
TCGA-CU-A3YL	1.3589	0	67	MALE	High Grade	Stage III	T4a	M0	N0	0.596818	low
TCGA-CU-A5W6	0.153425	1	70	MALE	High Grade	Stage III	T4a	M0	N0	1.18985	high
TCGA-CU-A72E	1.13151	1	76	MALE	High Grade	Stage IV	T3b	M0	N2	1.04407	high
TCGA-DK-A1A3	1.82192	1	60	MALE	High Grade	Stage IV	T3	M0	N2	1.40795	high
TCGA-DK-A1A5	0.178082	1	79	MALE	High Grade	Stage II	T2b	M0	N0	1.90769	high
TCGA-DK-A1A6	5.53425	0	53	MALE	High Grade	Stage IV	T2a	M0	N1	0.592257	low
TCGA-DK-A1A7	1.53425	0	67	FEMALE	High Grade	Stage IV	T3	M0	N2	0.76883	low
TCGA-DK-A1AA	1.58356	0	57	MALE	High Grade	Stage III	T3	M0	N0	0.486817	low
TCGA-DK-A1AB	1.39178	1	74	FEMALE	High Grade	Stage IV	T4a	M0	N2	1.53075	high
TCGA-DK-A1AC	10.9068	0	72	MALE	High Grade	Stage III	T3b	M0	N0	0.675315	low
TCGA-DK-A1AD	9.36986	0	69	MALE	High Grade	Stage IV	T3b	M0	N2	0.634491	low
TCGA-DK-A1AE	1.34521	0	84	MALE	High Grade	Stage III	T3	M0	N0	1.65476	high
TCGA-DK-A1AF	1.46849	0	84	FEMALE	High Grade	Stage IV	T3	M0	N2	1.58226	high
TCGA-DK-A1AG	1.30137	0	65	MALE	High Grade	Stage III	T3	M0	N0	0.515483	low
TCGA-DK-A2HX	0.150685	0	80	FEMALE	High Grade	Stage IV	T3	M0	N2	1.88149	high
TCGA-DK-A2I1	1.49589	0	73	FEMALE	High Grade	Stage II	T2b	M0	N0	1.11167	high
TCGA-DK-A2I2	0.649315	1	63	FEMALE	High Grade	Stage IV	T3	M0	N3	0.907342	low
TCGA-DK-A2I4	10.5068	0	79	MALE	High Grade	Stage III	T3b	M0	N0	1.15615	high
TCGA-DK-A2I6	7.27671	0	81	MALE	High Grade	Stage IV	T2b	M0	N1	0.731727	low
TCGA-DK-A3IK	0.183562	0	87	MALE	High Grade	Stage IV	T3	M0	N2	1.11626	high
TCGA-DK-A3IL	1.13151	1	79	FEMALE	High Grade	Stage IV	T3	M0	N2	1.34408	high
TCGA-DK-A3IM	0.652055	0	76	MALE	High Grade	Stage III	T3	M0	N0	1.07504	high
TCGA-DK-A3IN	0.684932	1	72	MALE	High Grade	Stage III	T4a	M0	N0	1.4525	high
TCGA-DK-A3IQ	1.47671	1	74	MALE	High Grade	Stage III	T3	M0	N0	4.10197	high
TCGA-DK-A3IS	4.18904	0	68	MALE	High Grade	Stage II	T2a	M0	N0	0.374256	low
TCGA-DK-A3IT	1.25753	0	62	MALE	High Grade	Stage III	T3	M0	N0	0.938465	low
TCGA-DK-A3IU	1.66849	0	58	MALE	High Grade	Stage II	T2b	M0	N0	1.14777	high
TCGA-DK-A3IV	0.805479	1	60	MALE	High Grade	Stage II	unknow	M0	NX	0.662541	low
TCGA-DK-A3WW	1.36164	0	57	MALE	High Grade	Stage III	T3	M0	N0	0.676659	low
TCGA-DK-A3WX	0.879452	1	67	FEMALE	High Grade	Stage III	T3	M0	N0	0.935945	low
TCGA-DK-A3WY	11.7342	0	67	FEMALE	High Grade	Stage III	T3	M0	N0	0.988213	high
TCGA-DK-A3X1	4	0	78	FEMALE	High Grade	Stage III	T3	M0	N0	0.893695	low
TCGA-DK-A3X2	1.49863	1	85	MALE	High Grade	Stage IV	T3	M0	N2	2.18901	high
TCGA-DK-A6AV	5.34795	0	82	FEMALE	High Grade	Stage II	T2a	M0	N0	0.37281	low
TCGA-DK-A6AW	3.46301	0	70	MALE	High Grade	Stage II	T2a	M0	N0	0.645702	low
TCGA-DK-A6B0	6.38356	0	61	MALE	High Grade	Stage II	T2b	M0	N0	0.909634	low
TCGA-DK-A6B1	5.6137	0	67	MALE	High Grade	Stage II	T2a	M0	N0	0.624251	low
TCGA-DK-A6B2	1.30685	0	70	MALE	High Grade	Stage IV	T3	M0	N1	0.875027	low
TCGA-DK-A6B5	3.42192	0	45	MALE	High Grade	Stage IV	T4a	M0	N2	1.06598	high
TCGA-DK-A6B6	2.55616	0	57	MALE	High Grade	Stage II	unknow	MX	NX	0.822334	low
TCGA-DK-AA6L	3.1863	1	48	MALE	High Grade	Stage IV	T3	MX	N1	0.434064	low
TCGA-DK-AA6M	4.33425	0	64	FEMALE	High Grade	Stage II	T2	M0	N0	1.1751	high
TCGA-DK-AA6P	1.25205	0	72	FEMALE	High Grade	Stage II	unknow	M0	N0	0.749317	low
TCGA-DK-AA6Q	1.13151	1	61	FEMALE	High Grade	Stage IV	T3	M0	N1	0.819287	low
TCGA-DK-AA6R	13.811	0	68	MALE	High Grade	Stage IV	T4	M0	N1	0.864692	low
TCGA-DK-AA6S	13.8356	0	60	MALE	High Grade	Stage III	T3b	M0	N0	0.839232	low
TCGA-DK-AA6T	1.56712	0	63	MALE	High Grade	Stage II	unknow	M0	N0	1.64601	high
TCGA-DK-AA6W	1.13699	1	78	MALE	High Grade	Stage II	T2	M0	N0	1.96779	high
TCGA-DK-AA6X	1.27945	0	63	MALE	High Grade	Stage II	unknow	M0	N0	1.12717	high
TCGA-DK-AA71	1.13699	0	71	MALE	High Grade	Stage II	T2b	M0	N0	0.861153	low
TCGA-DK-AA74	4.67945	0	75	MALE	High Grade	Stage III	T3	M0	N0	1.67769	high
TCGA-DK-AA75	0.931507	1	82	MALE	High Grade	Stage III	T3	M0	N0	0.827148	low
TCGA-DK-AA76	1.00274	0	64	FEMALE	High Grade	Stage II	unknow	M0	N0	0.723859	low
TCGA-DK-AA77	1.69315	0	61	MALE	High Grade	Stage II	T2a	M0	N0	0.320845	low
TCGA-E5-A2PC	3.63288	0	61	FEMALE	High Grade	Stage IV	T2b	MX	N1	0.505992	low
TCGA-E5-A4TZ	1.27945	1	64	MALE	High Grade	Stage IV	T4b	MX	N2	1.45558	high
TCGA-E5-A4U1	3.23562	0	72	MALE	High Grade	Stage II	T2b	M0	N0	0.822909	low
TCGA-E7-A4IJ	1.11781	0	56	MALE	High Grade	Stage II	T2b	M0	NX	1.10195	high
TCGA-E7-A4XJ	0.186301	1	66	MALE	High Grade	Stage II	T2	M0	N0	1.31913	high
TCGA-E7-A519	1.39178	0	72	MALE	High Grade	Stage II	T2b	M0	NX	0.73157	low
TCGA-E7-A541	1.44932	0	66	MALE	High Grade	Stage II	T2b	MX	N0	0.713184	low
TCGA-E7-A5KE	0.0465753	0	78	FEMALE	High Grade	Stage II	T2a	M0	N0	1.25118	high
TCGA-E7-A6MD	0.353425	0	66	MALE	High Grade	Stage IV	T4a	M0	N1	0.86478	low
TCGA-E7-A6ME	1.08219	0	75	MALE	High Grade	Stage II	T2b	M0	NX	1.3421	high
TCGA-E7-A7DV	0.10137	0	44	MALE	High Grade	Stage IV	T4	MX	N3	0.89189	low
TCGA-E7-A7PW	1.13973	0	63	MALE	High Grade	Stage III	T3a	M0	NX	1.5352	high
TCGA-E7-A7XN	1.1726	0	66	MALE	High Grade	Stage III	T3	M0	N0	1.12734	high
TCGA-E7-A85H	1.07945	0	64	MALE	High Grade	Stage III	T3	M0	N0	0.573351	low
TCGA-E7-A8O8	0.0356164	0	59	MALE	High Grade	Stage II	T2	M0	N0	0.360261	low
TCGA-E7-A97P	1.19726	1	73	MALE	High Grade	Stage II	T2	M0	NX	0.900693	low
TCGA-E7-A97Q	0.673973	1	60	FEMALE	High Grade	Stage IV	T4a	MX	N3	1.13095	high
TCGA-FD-A3B3	1.07397	0	74	FEMALE	High Grade	Stage III	T3	MX	N0	1.19812	high
TCGA-FD-A3B4	1.30685	0	55	FEMALE	High Grade	Stage III	T4a	MX	N0	0.822502	low
TCGA-FD-A3B5	0.745205	1	86	MALE	High Grade	Stage IV	T2b	MX	N1	1.20986	high
TCGA-FD-A3B6	0.572603	0	75	MALE	High Grade	Stage II	T2b	MX	N0	0.653535	low
TCGA-FD-A3B7	0.334247	1	66	MALE	High Grade	Stage III	T3a	MX	N0	0.909747	low
TCGA-FD-A3B8	1.03562	0	56	MALE	High Grade	Stage II	T2b	MX	N0	1.38119	high
TCGA-FD-A3N5	0.994521	0	69	MALE	High Grade	Stage II	T2b	MX	N0	1.15373	high
TCGA-FD-A3N6	1.32329	0	43	FEMALE	High Grade	Stage II	T2b	MX	N0	0.688753	low
TCGA-FD-A3NA	3.66575	0	60	MALE	High Grade	Stage II	T2b	MX	N0	0.719924	low
TCGA-FD-A3SJ	2.02466	1	59	MALE	High Grade	Stage IV	T2b	MX	N2	2.06843	high
TCGA-FD-A3SL	1.87123	0	60	MALE	High Grade	Stage IV	T4a	M1	N2	1.80109	high
TCGA-FD-A3SM	1.49863	1	70	MALE	High Grade	Stage IV	T3a	M1	N2	2.07435	high
TCGA-FD-A3SN	1.06849	0	79	MALE	High Grade	Stage III	T3b	MX	N0	0.737312	low
TCGA-FD-A3SO	0.460274	1	68	MALE	High Grade	Stage IV	T3a	MX	N1	1.39915	high
TCGA-FD-A3SP	1.09863	0	60	MALE	High Grade	Stage III	T3b	MX	N0	1.80612	high
TCGA-FD-A3SQ	3.89863	1	62	MALE	High Grade	Stage IV	T3a	MX	N2	2.11418	high
TCGA-FD-A3SR	1.64932	1	68	MALE	High Grade	Stage IV	T4a	MX	N2	1.81989	high
TCGA-FD-A3SS	1.07123	1	66	MALE	High Grade	Stage IV	T4	MX	N3	1.36518	high
TCGA-FD-A43N	1.91507	0	76	MALE	High Grade	Stage III	T3a	MX	N0	0.921367	low
TCGA-FD-A43P	1.24384	0	74	MALE	High Grade	Stage II	T2a	MX	N0	1.58415	high
TCGA-FD-A43S	1.24658	0	71	FEMALE	High Grade	Stage III	T3b	MX	N0	1.48449	high
TCGA-FD-A43U	1.24384	0	70	MALE	High Grade	Stage IV	T4a	MX	N2	1.13423	high
TCGA-FD-A43X	0.30137	0	84	MALE	High Grade	Stage II	T2a	MX	N0	0.529847	low
TCGA-FD-A43Y	1.01096	0	65	MALE	High Grade	Stage III	T4	MX	N0	1.20919	high
TCGA-FD-A5BR	1.79726	0	57	MALE	High Grade	Stage II	T2b	MX	N0	0.787406	low
TCGA-FD-A5BS	3.45479	0	68	MALE	High Grade	Stage III	T3b	MX	N0	1.83556	high
TCGA-FD-A5BT	0.89863	1	84	MALE	High Grade	Stage III	T3b	MX	N0	1.42037	high
TCGA-FD-A5BU	1.30411	0	76	FEMALE	High Grade	Stage II	T2b	MX	N0	1.46213	high
TCGA-FD-A5BV	0.446575	1	47	FEMALE	High Grade	Stage III	T3b	MX	N0	0.591189	low
TCGA-FD-A5BX	0.473973	1	82	MALE	High Grade	Stage IV	T3b	MX	N1	1.68131	high
TCGA-FD-A5BY	0.687671	0	63	FEMALE	High Grade	Stage III	T3a	MX	N0	2.33799	high
TCGA-FD-A5BZ	2.28767	1	77	FEMALE	High Grade	Stage IV	T3a	MX	N1	1.59852	high
TCGA-FD-A5C0	1.11507	0	61	MALE	High Grade	Stage IV	T3a	MX	N2	1.29752	high
TCGA-FD-A5C1	4.39178	0	61	FEMALE	High Grade	Stage III	T3b	MX	N0	0.714653	low
TCGA-FD-A62N	0.224658	0	69	MALE	High Grade	Stage III	T3b	MX	N0	0.896408	low
TCGA-FD-A62O	0.591781	1	74	MALE	High Grade	Stage IV	T3a	MX	N2	0.93989	low
TCGA-FD-A62P	0.523288	1	76	MALE	High Grade	Stage II	T2b	MX	N0	1.25825	high
TCGA-FD-A62S	1.00822	0	60	FEMALE	High Grade	Stage III	T3b	MX	N0	1.51225	high
TCGA-FD-A6TA	5.23836	0	58	MALE	High Grade	Stage IV	T3b	MX	N2	1.55952	high
TCGA-FD-A6TB	1.56712	0	82	MALE	High Grade	Stage III	T3a	MX	N0	1.13659	high
TCGA-FD-A6TC	0.512329	0	79	FEMALE	High Grade	Stage III	T4a	MX	N0	1.2032	high
TCGA-FD-A6TD	1.05753	1	77	MALE	High Grade	Stage III	T3a	MX	N0	0.931306	low
TCGA-FD-A6TE	1.03014	0	54	MALE	High Grade	Stage IV	T3a	MX	N2	1.96997	high
TCGA-FD-A6TF	0.189041	1	80	FEMALE	High Grade	Stage IV	T3b	M1	N2	3.09759	high
TCGA-FD-A6TG	0.254795	1	73	MALE	High Grade	Stage IV	T3a	MX	N2	1.62997	high
TCGA-FD-A6TH	0.358904	1	63	MALE	High Grade	Stage IV	T3	MX	N2	0.829776	low
TCGA-FD-A6TI	0.805479	1	73	MALE	High Grade	Stage IV	T4b	MX	N1	0.893099	low
TCGA-FD-A6TK	0.90411	0	60	MALE	High Grade	Stage III	T3a	MX	N0	1.58209	high
TCGA-FJ-A3Z7	2.58904	0	76	MALE	High Grade	Stage IV	T4a	MX	N2	0.800639	low
TCGA-FJ-A3Z9	1.05479	1	72	MALE	High Grade	unknow	TX	M0	N0	1.31632	high
TCGA-FJ-A3ZE	0.887671	1	65	MALE	High Grade	Stage IV	unknow	M1	N3	1.45154	high
TCGA-FJ-A3ZF	1.43562	0	73	MALE	High Grade	Stage III	unknow	M0	N0	1.38654	high
TCGA-FJ-A871	0.745205	1	49	MALE	High Grade	Stage III	T3b	MX	NX	6.69313	high
TCGA-FT-A3EE	0.271233	1	80	FEMALE	High Grade	Stage III	T4a	MX	N0	0.533789	low
TCGA-FT-A61P	0.923288	0	76	MALE	High Grade	Stage IV	T3b	MX	N2	2.04026	high
TCGA-G2-A2EC	1.90685	1	58	FEMALE	High Grade	Stage II	unknow	M0	N0	0.833727	low
TCGA-G2-A2EF	5.16164	0	50	MALE	High Grade	Stage II	unknow	M0	N0	0.841232	low
TCGA-G2-A2EJ	2.55068	0	56	FEMALE	High Grade	Stage II	unknow	M0	N0	0.781674	low
TCGA-G2-A2EK	1.32877	0	57	MALE	High Grade	Stage II	unknow	M0	N0	1.31112	high
TCGA-G2-A2EL	2.24384	1	77	MALE	High Grade	Stage II	unknow	M0	N0	1.43995	high
TCGA-G2-A2EO	2.93699	0	69	MALE	High Grade	Stage III	T3a	M0	N0	0.721935	low
TCGA-G2-A2ES	2.75068	1	85	MALE	High Grade	Stage II	T3b	M0	N0	0.915145	low
TCGA-G2-A3IB	0.60274	1	66	MALE	High Grade	Stage II	unknow	MX	NX	0.940168	low
TCGA-G2-A3IE	1.67671	1	51	MALE	High Grade	Stage II	unknow	MX	NX	0.299443	low
TCGA-G2-A3VY	1.46849	0	66	MALE	High Grade	Stage II	unknow	unknow	unknow	0.754561	low
TCGA-G2-AA3B	5.50137	0	75	FEMALE	High Grade	Stage II	T2	M0	N0	0.239812	low
TCGA-G2-AA3C	0.578082	1	66	MALE	High Grade	Stage IV	T3b	M0	N1	1.57323	high
TCGA-G2-AA3D	5.36986	0	60	MALE	High Grade	Stage IV	T3	M0	N2	0.49978	low
TCGA-G2-AA3F	2.44658	0	77	MALE	High Grade	Stage IV	T3	M0	N1	0.746961	low
TCGA-GC-A3BM	1.78356	1	70	MALE	High Grade	Stage II	T2b	M0	N0	1.2391	high
TCGA-GC-A3I6	1.72603	1	45	MALE	High Grade	Stage III	T3a	M0	N0	0.779111	low
TCGA-GC-A3OO	1.31781	0	79	MALE	High Grade	Stage II	T2b	M0	N0	1.46957	high
TCGA-GC-A3RB	1.59452	0	54	MALE	High Grade	Stage III	T3b	M0	N0	0.298387	low
TCGA-GC-A3RC	1.32603	0	59	MALE	High Grade	Stage II	T2b	M0	N0	0.402043	low
TCGA-GC-A3RD	1.1726	0	83	FEMALE	High Grade	Stage III	T3a	M0	N0	0.620635	low
TCGA-GC-A3WC	1.47945	0	80	FEMALE	High Grade	Stage III	T3	MX	N0	1.26953	high
TCGA-GC-A3YS	2.07671	0	61	MALE	High Grade	Stage IV	T3a	MX	N1	1.069	high
TCGA-GC-A4ZW	0.0410959	0	71	MALE	High Grade	Stage III	T3a	M0	N0	0.968431	low
TCGA-GD-A2C5	2.22466	0	53	FEMALE	High Grade	Stage IV	T3a	MX	N2	0.987672	high
TCGA-GD-A3OP	0.175342	0	84	FEMALE	High Grade	Stage IV	T4a	MX	N2	0.913255	low
TCGA-GD-A3OQ	0.260274	0	48	MALE	High Grade	Stage IV	T4a	MX	N1	0.527208	low
TCGA-GD-A3OS	1.74795	0	54	FEMALE	High Grade	Stage II	unknow	MX	NX	1.52071	high
TCGA-GD-A6C6	0.183562	0	64	MALE	High Grade	Stage III	T3a	MX	N0	0.524526	low
TCGA-GD-A76B	0.613699	0	86	FEMALE	High Grade	Stage II	T2b	MX	N0	0.637392	low
TCGA-GU-A42P	0.909589	1	72	MALE	High Grade	Stage IV	T3a	M0	N1	2.11989	high
TCGA-GU-A42Q	0.942466	1	67	MALE	High Grade	Stage III	T3b	M0	N0	1.37001	high
TCGA-GU-A42R	0.942466	0	68	MALE	High Grade	Stage IV	T4a	MX	N2	0.597383	low
TCGA-GU-A762	0.635616	1	87	MALE	High Grade	Stage IV	T4a	MX	N2	1.07022	high
TCGA-GU-A763	2.25753	0	72	MALE	High Grade	Stage III	T4	M0	N0	0.679539	low
TCGA-GU-A764	1.67123	0	66	MALE	High Grade	Stage II	T2b	MX	N0	1.59861	high
TCGA-GU-A766	1.31507	0	62	MALE	High Grade	Stage II	T2a	MX	N0	1.22827	high
TCGA-GU-A767	0.394521	1	81	MALE	High Grade	Stage IV	T3b	MX	N2	0.963944	low
TCGA-GU-AATO	0.887671	1	75	MALE	High Grade	Stage IV	T4a	MX	N2	1.14053	high
TCGA-GU-AATP	2.74795	0	74	MALE	High Grade	Stage IV	T2	MX	N2	0.931768	low
TCGA-GU-AATQ	0.583562	1	68	MALE	High Grade	Stage III	T3b	MX	N0	0.897484	low
TCGA-GV-A3JV	1.18904	1	66	MALE	High Grade	Stage IV	T3b	MX	N1	1.62839	high
TCGA-GV-A3JW	1.77808	0	74	MALE	High Grade	Stage II	T2	MX	NX	0.944537	low
TCGA-GV-A3JX	1.59178	0	59	MALE	High Grade	Stage III	T3b	MX	N0	0.73113	low
TCGA-GV-A3JZ	1.65205	0	55	MALE	High Grade	Stage IV	T4a	MX	N3	0.347692	low
TCGA-GV-A3QF	1.69041	1	79	MALE	High Grade	Stage IV	T3b	MX	N2	1.10759	high
TCGA-GV-A3QH	0.706849	1	67	MALE	High Grade	Stage II	unknow	MX	NX	0.748125	low
TCGA-GV-A3QI	0.882192	0	47	MALE	High Grade	Stage III	T3b	MX	N0	1.21744	high
TCGA-GV-A3QK	2.27945	0	56	FEMALE	High Grade	Stage IV	T4a	M0	N2	0.862563	low
TCGA-GV-A40E	0.715068	1	75	MALE	High Grade	Stage II	unknow	MX	NX	1.10646	high
TCGA-GV-A40G	1.1726	0	77	MALE	High Grade	Stage II	T2a	MX	N0	0.525967	low
TCGA-GV-A6ZA	1.89315	0	54	MALE	High Grade	Stage II	T2b	MX	N0	0.398596	low
TCGA-H4-A2HO	0.126027	0	53	MALE	High Grade	Stage III	T4a	MX	N0	0.552991	low
TCGA-H4-A2HQ	1.61644	0	64	FEMALE	High Grade	Stage IV	unknow	M1	NX	0.641837	low
TCGA-HQ-A5ND	0.750685	1	78	MALE	High Grade	Stage IV	T3b	M0	N1	0.647864	low
TCGA-HQ-A5NE	1.0137	1	57	MALE	High Grade	Stage III	T3	M0	N0	0.839512	low
TCGA-K4-A3WS	2.08493	0	66	MALE	High Grade	Stage III	T3a	MX	N0	1.54038	high
TCGA-K4-A3WU	0.287671	0	87	MALE	High Grade	Stage III	T4a	MX	N0	2.10313	high
TCGA-K4-A3WV	1.76986	0	77	FEMALE	High Grade	Stage II	T2b	MX	N0	3.50767	high
TCGA-K4-A4AB	0.208219	0	76	MALE	High Grade	Stage III	T4a	MX	N0	0.865483	low
TCGA-K4-A4AC	0.761644	1	83	MALE	High Grade	Stage II	T2b	MX	N0	0.768939	low
TCGA-K4-A54R	2.30685	0	59	MALE	High Grade	Stage II	T2b	MX	N0	2.56865	high
TCGA-K4-A5RH	0.756164	0	69	MALE	High Grade	Stage III	T3a	MX	N0	2.03231	high
TCGA-K4-A5RI	0.975342	1	67	FEMALE	High Grade	Stage III	T3a	MX	N0	0.728541	low
TCGA-K4-A5RJ	0.145205	0	75	MALE	High Grade	Stage II	T2b	MX	N0	1.44582	high
TCGA-K4-A6FZ	0.150685	0	75	FEMALE	High Grade	Stage III	T3a	MX	N0	0.562418	low
TCGA-K4-A6MB	1.28493	0	64	MALE	High Grade	Stage IV	T3b	MX	N1	1.13942	high
TCGA-K4-AAQO	0.983562	0	56	MALE	High Grade	Stage III	T3a	MX	N0	1.74478	high
TCGA-KQ-A41N	4.39452	0	73	MALE	High Grade	Stage III	T3b	M0	N0	0.695158	low
TCGA-KQ-A41O	4.2137	0	84	MALE	High Grade	Stage IV	T3	M0	N1	0.36612	low
TCGA-KQ-A41P	2.99726	0	76	MALE	High Grade	Stage IV	T3b	M1	N3	0.518257	low
TCGA-KQ-A41Q	0.989041	0	89	MALE	High Grade	Stage III	T3b	MX	N0	0.450792	low
TCGA-KQ-A41R	3.69863	0	80	FEMALE	High Grade	Stage II	T2	MX	N0	0.73102	low
TCGA-KQ-A41S	0.0958904	0	87	FEMALE	High Grade	Stage III	T4a	MX	NX	0.951743	low
TCGA-LC-A66R	1.27671	0	78	MALE	High Grade	Stage IV	T4a	MX	N2	1.1984	high
TCGA-LT-A5Z6	1.29863	0	56	MALE	High Grade	Stage II	unknow	MX	NX	0.595907	low
TCGA-LT-A8JT	1.75616	0	69	FEMALE	High Grade	Stage II	T2a	M0	N0	0.307619	low
TCGA-MV-A51V	1.12329	0	75	MALE	High Grade	Stage III	T3a	M0	N0	0.532021	low
TCGA-PQ-A6FI	1.01918	0	70	MALE	High Grade	Stage II	T2a	MX	N0	0.923649	low
TCGA-PQ-A6FN	1.38904	0	78	FEMALE	High Grade	Stage III	T3a	MX	N0	1.19923	high
TCGA-R3-A69X	1.1863	0	70	MALE	High Grade	Stage III	T3a	M0	N0	1.52492	high
TCGA-S5-A6DX	0.153425	1	83	MALE	High Grade	Stage IV	T4a	MX	N2	1.32179	high
TCGA-S5-AA26	1.37808	0	46	MALE	High Grade	Stage III	T3a	MX	N0	0.242528	low
TCGA-SY-A9G0	1.03562	0	82	MALE	High Grade	Stage IV	T4	M0	N1	2.52709	high
TCGA-SY-A9G5	2.63014	0	66	MALE	High Grade	Stage III	T4a	M0	N0	1.04623	high
TCGA-UY-A78K	1.46849	1	60	MALE	High Grade	Stage IV	unknow	MX	N2	0.716997	low
TCGA-UY-A78L	3.08767	0	62	MALE	High Grade	Stage IV	unknow	MX	N1	1.93835	high
TCGA-UY-A78M	1.89041	1	81	FEMALE	High Grade	Stage IV	T2	MX	N2	0.786303	low
TCGA-UY-A78N	7.23562	1	80	MALE	High Grade	Stage IV	T2	MX	N1	1.04925	high
TCGA-UY-A78O	6.33425	0	75	FEMALE	High Grade	Stage II	T2	MX	N0	0.415952	low
TCGA-UY-A78P	6.52055	0	78	FEMALE	High Grade	Stage II	T2	MX	N0	0.851002	low
TCGA-UY-A8OB	5.77808	0	63	MALE	High Grade	Stage IV	T3a	MX	N1	0.498215	low
TCGA-UY-A8OD	9.40274	0	68	FEMALE	High Grade	Stage II	T2b	MX	N0	0.738742	low
TCGA-UY-A9PA	2.93699	0	48	MALE	High Grade	Stage III	T3a	MX	N0	0.638263	low
TCGA-UY-A9PB	2.46301	0	49	MALE	High Grade	Stage III	T3a	MX	N0	1.36207	high
TCGA-UY-A9PD	1.48493	0	80	MALE	High Grade	Stage III	T3a	MX	N0	1.39167	high
TCGA-UY-A9PE	0.517808	0	86	MALE	High Grade	Stage IV	T2b	MX	N2	1.31578	high
TCGA-UY-A9PF	0.320548	0	77	MALE	High Grade	Stage IV	T3a	MX	N2	0.571135	low
TCGA-UY-A9PH	4.27671	0	73	MALE	High Grade	Stage II	T2b	MX	N0	0.565174	low
TCGA-XF-A8HB	3.75342	0	50	FEMALE	High Grade	Stage II	T2b	MX	N0	0.995617	high
TCGA-XF-A8HC	0.547945	1	79	MALE	High Grade	Stage IV	T3a	MX	N2	1.97844	high
TCGA-XF-A8HD	8.12055	0	77	MALE	High Grade	Stage III	T3a	MX	N0	1.36366	high
TCGA-XF-A8HE	10.4575	0	47	MALE	High Grade	Stage III	T3b	MX	N0	1.19716	high
TCGA-XF-A8HF	8.09315	1	80	MALE	High Grade	Stage III	T3a	M0	N0	1.15769	high
TCGA-XF-A8HG	1.27945	1	69	MALE	High Grade	Stage III	T3b	MX	N0	3.14945	high
TCGA-XF-A8HH	0.156164	1	61	FEMALE	High Grade	Stage IV	T3b	M0	N2	0.894854	low
TCGA-XF-A8HI	1.49041	1	57	FEMALE	High Grade	Stage IV	T2b	MX	N2	0.687135	low
TCGA-XF-A9SG	4.05205	0	81	MALE	High Grade	Stage II	T2a	MX	N0	0.74564	low
TCGA-XF-A9SH	5.4	1	65	FEMALE	High Grade	Stage II	T2b	M0	N0	1.32863	high
TCGA-XF-A9SI	6.63836	0	73	FEMALE	High Grade	Stage II	T2b	MX	N0	1.1442	high
TCGA-XF-A9SJ	0.268493	1	83	MALE	High Grade	Stage IV	T3b	MX	N2	0.920509	low
TCGA-XF-A9SK	1.33151	1	65	MALE	High Grade	Stage IV	T3b	MX	N1	1.22081	high
TCGA-XF-A9SL	5.53425	1	69	MALE	High Grade	Stage IV	T3a	MX	N2	1.85471	high
TCGA-XF-A9SM	2.87123	0	76	MALE	High Grade	Stage III	T3b	MX	N0	1.10235	high
TCGA-XF-A9SP	1.24384	1	59	MALE	High Grade	Stage III	T3b	MX	N0	0.767179	low
TCGA-XF-A9ST	0.350685	1	68	MALE	High Grade	Stage III	T3b	MX	N0	2.77308	high
TCGA-XF-A9SU	0.49863	1	74	FEMALE	High Grade	Stage IV	T3b	MX	N1	1.00041	high
TCGA-XF-A9SV	1.06301	1	82	MALE	High Grade	Stage IV	T4a	M1	N2	0.665087	low
TCGA-XF-A9SW	0.991781	1	85	MALE	High Grade	Stage IV	T3b	MX	N2	2.28396	high
TCGA-XF-A9SX	1.96986	1	63	FEMALE	High Grade	Stage IV	T3b	MX	N2	1.12796	high
TCGA-XF-A9SY	1.75342	0	60	FEMALE	High Grade	Stage IV	T3b	MX	N2	0.809803	low
TCGA-XF-A9SZ	2.35342	1	79	MALE	High Grade	Stage IV	T3b	MX	N2	1.77555	high
TCGA-XF-A9T0	2.18904	0	68	MALE	High Grade	Stage III	T3b	MX	N0	1.22564	high
TCGA-XF-A9T2	1.57534	1	54	MALE	High Grade	Stage III	T3b	MX	N0	1.21403	high
TCGA-XF-A9T3	0.186301	0	69	FEMALE	High Grade	Stage IV	T3b	MX	N2	0.958379	low
TCGA-XF-A9T4	1.35616	1	48	MALE	High Grade	Stage IV	T2b	MX	N1	0.84143	low
TCGA-XF-A9T5	5.55342	0	78	FEMALE	High Grade	Stage IV	T3a	MX	N1	0.80485	low
TCGA-XF-A9T6	0.175342	0	88	FEMALE	High Grade	Stage III	T3b	MX	N0	1.23153	high
TCGA-XF-A9T8	1.14521	1	64	MALE	High Grade	Stage III	T3b	MX	N0	1.28611	high
TCGA-XF-AAME	7.74795	1	64	FEMALE	High Grade	Stage II	T2b	MX	N0	1.38767	high
TCGA-XF-AAMF	0.90137	1	68	MALE	High Grade	Stage IV	T4	MX	N2	2.19041	high
TCGA-XF-AAMG	9.21644	0	49	MALE	High Grade	Stage III	T4a	MX	N0	0.826502	low
TCGA-XF-AAMH	0.942466	1	80	MALE	High Grade	Stage IV	T3b	MX	N1	5.46268	high
TCGA-XF-AAMJ	4.57534	1	70	MALE	High Grade	Stage III	T3b	M0	N0	1.30382	high
TCGA-XF-AAML	0.635616	1	75	MALE	High Grade	Stage II	T2b	MX	N0	1.70425	high
TCGA-XF-AAMQ	5.96438	0	59	FEMALE	High Grade	Stage II	T2a	MX	N0	0.375625	low
TCGA-XF-AAMR	7.64384	0	48	MALE	High Grade	Stage III	T3b	MX	N0	1.52411	high
TCGA-XF-AAMT	0.246575	1	75	FEMALE	High Grade	Stage IV	T3b	MX	N2	1.24203	high
TCGA-XF-AAMW	0.693151	1	79	FEMALE	High Grade	Stage IV	T2b	unknow	N0	0.97114	high
TCGA-XF-AAMX	0.564384	1	87	FEMALE	High Grade	Stage III	T3b	MX	N0	1.21466	high
TCGA-XF-AAMY	8.24932	0	78	MALE	High Grade	Stage III	T3b	MX	N0	1.02247	high
TCGA-XF-AAMZ	3.69315	1	81	FEMALE	High Grade	Stage IV	T3a	MX	N2	0.803259	low
TCGA-XF-AAN0	4.70685	1	68	MALE	High Grade	Stage IV	T4a	M0	N2	0.842541	low
TCGA-XF-AAN1	2.57808	1	75	FEMALE	High Grade	Stage III	T4a	M0	N0	1.20112	high
TCGA-XF-AAN2	5.12055	1	73	MALE	High Grade	Stage II	T2b	MX	N0	1.68575	high
TCGA-XF-AAN3	7.19178	0	76	MALE	High Grade	Stage IV	T3b	MX	N2	0.772787	low
TCGA-XF-AAN4	2.25479	1	77	FEMALE	High Grade	Stage III	T3b	MX	N0	2.0035	high
TCGA-XF-AAN5	6.28219	0	61	FEMALE	High Grade	Stage III	T3b	MX	N0	1.13042	high
TCGA-XF-AAN7	1.54795	1	60	MALE	High Grade	Stage IV	T3a	MX	N1	0.675221	low
TCGA-XF-AAN8	0.323288	1	74	FEMALE	High Grade	Stage III	T3b	MX	N0	1.53125	high
TCGA-YC-A89H	1.56986	0	78	FEMALE	High Grade	Stage II	unknow	MX	unknow	0.85376	low
TCGA-YC-A8S6	0.80274	0	71	MALE	High Grade	Stage II	T2a	MX	N0	0.983765	high
TCGA-YC-A9TC	0.0547945	1	71	MALE	High Grade	Stage IV	unknow	M1	unknow	14.8657	high
TCGA-YF-AA3L	0.99726	0	47	FEMALE	High Grade	Stage II	T2b	MX	N0	0.576294	low
TCGA-YF-AA3M	1.13699	0	57	MALE	High Grade	Stage II	T2a	MX	NX	1.07728	high
TCGA-ZF-A9R0	1.86301	1	82	MALE	High Grade	Stage III	T3b	M0	NX	0.886404	low
TCGA-ZF-A9R1	2.11781	0	81	MALE	High Grade	Stage IV	T3b	M0	N1	1.08942	high
TCGA-ZF-A9R2	1.7589	0	75	MALE	High Grade	Stage II	T2b	M0	N0	0.401294	low
TCGA-ZF-A9R3	2.6	1	53	FEMALE	High Grade	Stage II	T2	M0	NX	0.522895	low
TCGA-ZF-A9R4	2.52329	0	83	MALE	High Grade	Stage II	T2	M0	NX	0.570467	low
TCGA-ZF-A9R5	2.9863	0	59	MALE	High Grade	Stage III	T3	M0	N0	0.981613	high
TCGA-ZF-A9R7	1.82192	0	76	FEMALE	High Grade	Stage II	unknow	M0	NX	1.11438	high
TCGA-ZF-A9R9	2.36712	1	58	MALE	High Grade	Stage IV	T3b	MX	N2	1.52319	high
TCGA-ZF-A9RC	7.85753	0	77	MALE	High Grade	Stage III	T3a	MX	N0	2.08095	high
TCGA-ZF-A9RD	1.11781	1	75	FEMALE	High Grade	Stage IV	T3a	MX	N2	0.954012	low
TCGA-ZF-A9RE	0.290411	1	78	FEMALE	High Grade	Stage II	unknow	MX	unknow	1.02504	high
TCGA-ZF-A9RF	5.33973	0	74	MALE	High Grade	Stage II	T1	M0	NX	0.789254	low
TCGA-ZF-A9RG	4.89315	0	70	FEMALE	High Grade	Stage III	T3b	MX	N0	0.617768	low
TCGA-ZF-A9RL	7.40548	0	61	MALE	High Grade	Stage II	unknow	MX	unknow	0.825739	low
TCGA-ZF-A9RM	3.9863	0	70	MALE	High Grade	Stage II	T0	MX	N0	0.852072	low
TCGA-ZF-A9RN	1.68493	1	67	FEMALE	High Grade	Stage III	T3b	M0	NX	3.68483	high
TCGA-ZF-AA4R	2.83836	1	67	MALE	High Grade	Stage IV	T3a	MX	N1	3.20992	high
TCGA-ZF-AA4T	1.6411	1	65	MALE	High Grade	Stage IV	T4	MX	N2	1.64687	high
TCGA-ZF-AA4U	0.717808	1	70	MALE	High Grade	Stage III	T4a	MX	NX	0.301904	low
TCGA-ZF-AA4V	4.94795	0	66	MALE	High Grade	Stage III	T3b	M0	N0	0.77378	low
TCGA-ZF-AA4W	5.0137	0	56	MALE	High Grade	Stage III	T3b	MX	N0	1.22841	high
TCGA-ZF-AA4X	5.6	0	56	MALE	High Grade	Stage II	T2	M0	NX	0.480872	low
TCGA-ZF-AA51	4.69589	0	69	FEMALE	High Grade	Stage II	T2	M0	NX	0.752925	low
TCGA-ZF-AA52	2.95068	1	70	MALE	High Grade	Stage III	T3a	MX	NX	1.58958	high
TCGA-ZF-AA53	4.82466	0	60	MALE	High Grade	Stage II	T2	M0	NX	1.57098	high
TCGA-ZF-AA54	1.61644	1	71	MALE	High Grade	Stage III	T3	MX	NX	2.21971	high
TCGA-ZF-AA56	0.709589	1	79	FEMALE	High Grade	Stage III	T4a	MX	N0	0.741762	low
TCGA-ZF-AA58	4.51781	0	61	FEMALE	High Grade	Stage IV	T3a	MX	N2	0.805212	low
TCGA-ZF-AA5H	2.45753	0	60	FEMALE	High Grade	Stage IV	T3b	M0	N2	1.04722	high
TCGA-ZF-AA5N	0.460274	1	62	FEMALE	High Grade	Stage IV	T2	M1	NX	1.28017	high
TCGA-ZF-AA5P	1.01918	0	65	MALE	High Grade	Stage IV	T2b	M0	N2	1.87983	high

## Sheet: mRNA types and Msig
id	futime	fustat	mRNA subtype	mutational signature	riskScore	risk
TCGA-DK-AA6U	1.58356	0	Luminal_papillary	4	1.87389	high
TCGA-HQ-A2OE	3.21644	0	Luminal_papillary	2	0.621698	low
TCGA-K4-A83P	1.35616	0	Luminal_infiltrated	4	1.19397	high
TCGA-CF-A3MF	1.04932	0	Luminal_papillary	2	1.36776	high
TCGA-CF-A3MG	1.01096	0	Luminal_papillary	2	0.769505	low
TCGA-CF-A3MH	1.09041	0	Luminal_papillary	2	0.445815	low
TCGA-CF-A3MI	1.0137	0	Luminal_papillary	2	0.964282	low
TCGA-CF-A47S	0.912329	0	Luminal_papillary	2	0.570199	low
TCGA-CF-A47T	0.561644	0	Luminal_papillary	2	0.600273	low
TCGA-CF-A47W	1.00822	0	Luminal_papillary	2	0.790828	low
TCGA-CF-A47X	1.05205	0	Luminal_papillary	3	0.307775	low
TCGA-CF-A47Y	1.02192	0	Luminal_papillary	2	0.672048	low
TCGA-CF-A5U8	1.09315	0	Luminal_papillary	2	0.639887	low
TCGA-CF-A5UA	1	0	Luminal_papillary	2	0.553016	low
TCGA-CF-A7I0	1.00822	0	Luminal_papillary	2	0.439955	low
TCGA-E7-A3X6	1.11507	0	Basal_squamous	2	0.527969	low
TCGA-E7-A3Y1	0.446575	0	Luminal_papillary	2	0.810442	low
TCGA-E7-A5KF	0.0547945	0	Luminal_papillary	3	0.574258	low
TCGA-E7-A677	1.2137	0	Luminal_papillary	4	1.7518	high
TCGA-E7-A678	1.16438	0	Luminal_papillary	2	0.776508	low
TCGA-E7-A6MF	1.19452	0	Luminal_papillary	2	1.66377	high
TCGA-E7-A7DU	0.0767123	0	Luminal_papillary	3	0.63845	low
TCGA-E7-A8O7	1.27671	0	Luminal_papillary	2	0.912377	low
TCGA-2F-A9KO	1.85753	0	Luminal_infiltrated	1	0.923217	low
TCGA-2F-A9KP	0.99726	1	Luminal_papillary	2	1.1398	high
TCGA-2F-A9KQ	7.63562	0	Luminal_papillary	2	0.439799	low
TCGA-2F-A9KR	8.62466	0	Luminal_papillary	3	0.925166	low
TCGA-2F-A9KT	6.44384	0	Luminal_papillary	3	0.777449	low
TCGA-2F-A9KW	0.69589	1	Luminal	2	2.05058	high
TCGA-4Z-AA7M	1.10959	0	Luminal_papillary	3	1.67405	high
TCGA-4Z-AA7N	3.74521	1	Luminal_infiltrated	2	1.04408	high
TCGA-4Z-AA7O	1.09315	0	Luminal_papillary	2	0.512529	low
TCGA-4Z-AA7Q	1.39726	1	Basal_squamous	3	0.838128	low
TCGA-4Z-AA7R	1.43014	1	Neuronal	3	1.11781	high
TCGA-4Z-AA7S	2.91507	1	Luminal_papillary	2	1.3075	high
TCGA-4Z-AA7W	2.30137	0	Basal_squamous	1	1.10949	high
TCGA-4Z-AA7Y	4.09315	0	Luminal_papillary	3	0.615779	low
TCGA-4Z-AA80	0.0520548	1	Luminal_papillary	3	0.725421	low
TCGA-4Z-AA81	3.47945	1	Basal_squamous	3	2.26692	high
TCGA-4Z-AA82	4.26301	1	Basal_squamous	2	0.582669	low
TCGA-4Z-AA83	5.32329	0	Luminal_papillary	2	0.68292	low
TCGA-4Z-AA84	1.26027	0	Basal_squamous	4	0.428644	low
TCGA-4Z-AA86	0.852055	1	Basal_squamous	3	0.739117	low
TCGA-4Z-AA87	3.98356	0	Luminal_infiltrated	3	1.52195	high
TCGA-4Z-AA89	2.81918	0	Luminal_papillary	2	0.594736	low
TCGA-5N-A9KI	0.208219	1	Luminal_infiltrated	2	1.23533	high
TCGA-5N-A9KM	1.45205	1	Luminal_infiltrated	4	2.53648	high
TCGA-BL-A0C8	2.4	0	Luminal	2	1.45169	high
TCGA-BL-A13I	0.610959	1	Basal_squamous	2	1.87001	high
TCGA-BL-A13J	0.221918	1	Luminal_infiltrated	2	1.5383	high
TCGA-BL-A3JM	0.561644	1	Neuronal	2	2.54629	high
TCGA-BL-A5ZZ	1.03288	0	Basal_squamous	2	2.42932	high
TCGA-BT-A0S7	0.547945	1	Neuronal	2	1.44299	high
TCGA-BT-A0YX	1.09589	1	Basal_squamous	1	0.844082	low
TCGA-BT-A20J	1.5863	1	Basal_squamous	3	1.04781	high
TCGA-BT-A20N	2.17808	1	Luminal_papillary	4	0.871712	low
TCGA-BT-A20O	1.0137	1	Basal_squamous	2	1.31672	high
TCGA-BT-A20P	1.49041	1	Luminal_papillary	2	1.11038	high
TCGA-BT-A20Q	1.62466	1	Luminal_infiltrated	2	1.01674	high
TCGA-BT-A20R	0.421918	1	Luminal_infiltrated	3	1.54502	high
TCGA-BT-A20T	1.2411	1	Luminal_infiltrated	3	0.836692	low
TCGA-BT-A20U	1.24658	1	Basal_squamous	2	1.52025	high
TCGA-BT-A20V	0.421918	1	Basal_squamous	2	0.878683	low
TCGA-BT-A20W	0.69589	1	Luminal	2	0.737077	low
TCGA-BT-A20X	0.687671	1	Basal_squamous	2	1.28373	high
TCGA-BT-A2LA	1.43014	0	Neuronal	2	1.21639	high
TCGA-BT-A2LB	1.34795	1	Luminal_infiltrated	4	1.03029	high
TCGA-BT-A2LD	1.70685	1	Basal_squamous	2	0.67855	low
TCGA-BT-A3PH	0.389041	1	Luminal	3	0.636845	low
TCGA-BT-A3PJ	1.06849	0	Basal_squamous	3	1.41552	high
TCGA-BT-A3PK	0.830137	1	Basal_squamous	4	1.33459	high
TCGA-BT-A42B	1.46301	1	ND	2	2.2873	high
TCGA-BT-A42C	2.39178	0	Luminal_papillary	4	1.3555	high
TCGA-BT-A42E	2.02192	0	Basal_squamous	3	0.483887	low
TCGA-BT-A42F	2.36712	0	Basal_squamous	2	1.13415	high
TCGA-C4-A0EZ	0.747945	1	Neuronal	2	5.89884	high
TCGA-C4-A0F0	0.161644	0	Basal_squamous	2	0.723688	low
TCGA-C4-A0F1	0.243836	0	Basal_squamous	2	1.1286	high
TCGA-C4-A0F6	1.91781	0	Luminal	3	0.834351	low
TCGA-C4-A0F7	0.169863	1	Neuronal	2	1.30352	high
TCGA-CF-A1HR	1.06575	0	Luminal_papillary	3	0.798984	low
TCGA-CF-A27C	1.16438	0	Luminal_papillary	2	0.348123	low
TCGA-CF-A47V	1.03836	0	Luminal_papillary	2	0.807061	low
TCGA-CF-A8HX	0.945205	0	Luminal_papillary	2	0.312115	low
TCGA-CF-A8HY	0.945205	0	Luminal_papillary	2	0.701079	low
TCGA-CF-A9FF	0.989041	0	Luminal_papillary	2	0.475592	low
TCGA-CF-A9FL	1.54795	1	Luminal_papillary	2	0.559065	low
TCGA-CF-A9FM	1.09041	0	Luminal_papillary	2	0.965796	low
TCGA-CU-A0YN	1.07671	1	Basal_squamous	2	0.628885	low
TCGA-CU-A0YO	0.408219	1	Luminal_infiltrated	2	0.91866	low
TCGA-CU-A0YR	1.26027	1	Luminal_infiltrated	2	1.20516	high
TCGA-CU-A3KJ	1.53973	0	Basal_squamous	3	0.707478	low
TCGA-CU-A3QU	0.432877	0	Luminal_papillary	2	1.14363	high
TCGA-CU-A3YL	1.3589	0	Luminal_papillary	3	0.596818	low
TCGA-CU-A5W6	0.153425	1	Luminal_papillary	3	1.18985	high
TCGA-CU-A72E	1.13151	1	Basal_squamous	2	1.04407	high
TCGA-DK-A1A3	1.82192	1	Luminal_infiltrated	4	1.40795	high
TCGA-DK-A1A5	0.178082	1	Luminal_infiltrated	3	1.90769	high
TCGA-DK-A1A6	5.53425	0	Luminal_infiltrated	3	0.592257	low
TCGA-DK-A1A7	1.53425	0	Luminal	4	0.76883	low
TCGA-DK-A1AA	1.58356	0	Luminal_papillary	2	0.486817	low
TCGA-DK-A1AB	1.39178	1	Basal_squamous	3	1.53075	high
TCGA-DK-A1AC	10.9068	0	Luminal_infiltrated	1	0.675315	low
TCGA-DK-A1AD	9.36986	0	Luminal	2	0.634491	low
TCGA-DK-A1AE	1.34521	0	Basal_squamous	2	1.65476	high
TCGA-DK-A1AF	1.46849	0	Luminal_infiltrated	2	1.58226	high
TCGA-DK-A1AG	1.30137	0	Luminal_papillary	2	0.515483	low
TCGA-DK-A2HX	0.150685	0	Luminal_infiltrated	2	1.88149	high
TCGA-DK-A2I1	1.49589	0	Luminal_infiltrated	3	1.11167	high
TCGA-DK-A2I2	0.649315	1	Basal_squamous	2	0.907342	low
TCGA-DK-A2I4	10.5068	0	Basal_squamous	1	1.15615	high
TCGA-DK-A2I6	7.27671	0	Basal_squamous	4	0.731727	low
TCGA-DK-A3IK	0.183562	0	Luminal	2	1.11626	high
TCGA-DK-A3IL	1.13151	1	Luminal	2	1.34408	high
TCGA-DK-A3IM	0.652055	0	Basal_squamous	2	1.07504	high
TCGA-DK-A3IN	0.684932	1	Basal_squamous	3	1.4525	high
TCGA-DK-A3IQ	1.47671	1	Luminal_infiltrated	2	4.10197	high
TCGA-DK-A3IS	4.18904	0	Luminal_papillary	3	0.374256	low
TCGA-DK-A3IT	1.25753	0	Luminal_infiltrated	3	0.938465	low
TCGA-DK-A3IU	1.66849	0	Basal_squamous	3	1.14777	high
TCGA-DK-A3IV	0.805479	1	Luminal_papillary	2	0.662541	low
TCGA-DK-A3WW	1.36164	0	Basal_squamous	1	0.676659	low
TCGA-DK-A3WX	0.879452	1	Basal_squamous	2	0.935945	low
TCGA-DK-A3WY	11.7342	0	Basal_squamous	2	0.988213	high
TCGA-DK-A3X1	4	0	Luminal_papillary	1	0.893695	low
TCGA-DK-A3X2	1.49863	1	Luminal_papillary	2	2.18901	high
TCGA-DK-A6AV	5.34795	0	Luminal_papillary	2	0.37281	low
TCGA-DK-A6AW	3.46301	0	Luminal_papillary	NA	0.645702	low
TCGA-DK-A6B0	6.38356	0	Luminal_papillary	2	0.909634	low
TCGA-DK-A6B1	5.6137	0	Luminal_papillary	2	0.624251	low
TCGA-DK-A6B2	1.30685	0	Luminal_infiltrated	2	0.875027	low
TCGA-DK-A6B5	3.42192	0	Basal_squamous	2	1.06598	high
TCGA-DK-A6B6	2.55616	0	Luminal_papillary	1	0.822334	low
TCGA-DK-AA6L	3.1863	1	Basal_squamous	3	0.434064	low
TCGA-DK-AA6M	4.33425	0	Basal_squamous	2	1.1751	high
TCGA-DK-AA6P	1.25205	0	Luminal_papillary	2	0.749317	low
TCGA-DK-AA6Q	1.13151	1	Basal_squamous	2	0.819287	low
TCGA-DK-AA6R	13.811	0	Basal_squamous	4	0.864692	low
TCGA-DK-AA6S	13.8356	0	Basal_squamous	1	0.839232	low
TCGA-DK-AA6T	1.56712	0	Luminal_infiltrated	2	1.64601	high
TCGA-DK-AA6W	1.13699	1	Neuronal	3	1.96779	high
TCGA-DK-AA6X	1.27945	0	Luminal_infiltrated	2	1.12717	high
TCGA-DK-AA71	1.13699	0	Luminal_papillary	1	0.861153	low
TCGA-DK-AA74	4.67945	0	Basal_squamous	3	1.67769	high
TCGA-DK-AA75	0.931507	1	Luminal_papillary	4	0.827148	low
TCGA-DK-AA76	1.00274	0	Luminal_papillary	2	0.723859	low
TCGA-DK-AA77	1.69315	0	Luminal_papillary	4	0.320845	low
TCGA-E5-A2PC	3.63288	0	Basal_squamous	4	0.505992	low
TCGA-E5-A4TZ	1.27945	1	Luminal_papillary	3	1.45558	high
TCGA-E5-A4U1	3.23562	0	Luminal_papillary	1	0.822909	low
TCGA-E7-A4IJ	1.11781	0	Luminal_papillary	4	1.10195	high
TCGA-E7-A4XJ	0.186301	1	Luminal_papillary	2	1.31913	high
TCGA-E7-A519	1.39178	0	Luminal_papillary	2	0.73157	low
TCGA-E7-A541	1.44932	0	Luminal_papillary	4	0.713184	low
TCGA-E7-A5KE	0.0465753	0	Luminal_papillary	2	1.25118	high
TCGA-E7-A6MD	0.353425	0	Luminal_infiltrated	3	0.86478	low
TCGA-E7-A6ME	1.08219	0	Luminal_papillary	2	1.3421	high
TCGA-E7-A7DV	0.10137	0	Basal_squamous	3	0.89189	low
TCGA-E7-A7PW	1.13973	0	Luminal_papillary	2	1.5352	high
TCGA-E7-A7XN	1.1726	0	Basal_squamous	1	1.12734	high
TCGA-E7-A85H	1.07945	0	Luminal_infiltrated	4	0.573351	low
TCGA-E7-A8O8	0.0356164	0	Luminal_papillary	2	0.360261	low
TCGA-E7-A97P	1.19726	1	Basal_squamous	4	0.900693	low
TCGA-E7-A97Q	0.673973	1	Luminal	2	1.13095	high
TCGA-FD-A3B3	1.07397	0	Basal_squamous	2	1.19812	high
TCGA-FD-A3B4	1.30685	0	Basal_squamous	2	0.822502	low
TCGA-FD-A3B5	0.745205	1	Basal_squamous	2	1.20986	high
TCGA-FD-A3B6	0.572603	0	Basal_squamous	3	0.653535	low
TCGA-FD-A3B7	0.334247	1	Basal_squamous	2	0.909747	low
TCGA-FD-A3B8	1.03562	0	Basal_squamous	2	1.38119	high
TCGA-FD-A3N5	0.994521	0	Basal_squamous	4	1.15373	high
TCGA-FD-A3N6	1.32329	0	Basal_squamous	2	0.688753	low
TCGA-FD-A3NA	3.66575	0	Basal_squamous	2	0.719924	low
TCGA-FD-A3SJ	2.02466	1	Luminal	2	2.06843	high
TCGA-FD-A3SL	1.87123	0	Luminal_infiltrated	4	1.80109	high
TCGA-FD-A3SM	1.49863	1	Luminal_infiltrated	3	2.07435	high
TCGA-FD-A3SN	1.06849	0	Basal_squamous	4	0.737312	low
TCGA-FD-A3SO	0.460274	1	Basal_squamous	3	1.39915	high
TCGA-FD-A3SP	1.09863	0	Basal_squamous	2	1.80612	high
TCGA-FD-A3SQ	3.89863	1	Luminal_infiltrated	2	2.11418	high
TCGA-FD-A3SR	1.64932	1	Luminal_infiltrated	2	1.81989	high
TCGA-FD-A3SS	1.07123	1	Basal_squamous	3	1.36518	high
TCGA-FD-A43N	1.91507	0	Luminal	2	0.921367	low
TCGA-FD-A43P	1.24384	0	Luminal_infiltrated	3	1.58415	high
TCGA-FD-A43S	1.24658	0	Luminal_infiltrated	NA	1.48449	high
TCGA-FD-A43U	1.24384	0	Luminal_infiltrated	2	1.13423	high
TCGA-FD-A43X	0.30137	0	Luminal_papillary	3	0.529847	low
TCGA-FD-A43Y	1.01096	0	Basal_squamous	2	1.20919	high
TCGA-FD-A5BR	1.79726	0	Luminal_infiltrated	2	0.787406	low
TCGA-FD-A5BS	3.45479	0	Basal_squamous	2	1.83556	high
TCGA-FD-A5BT	0.89863	1	Basal_squamous	2	1.42037	high
TCGA-FD-A5BU	1.30411	0	Basal_squamous	2	1.46213	high
TCGA-FD-A5BV	0.446575	1	Luminal_papillary	2	0.591189	low
TCGA-FD-A5BX	0.473973	1	Basal_squamous	3	1.68131	high
TCGA-FD-A5BY	0.687671	0	Basal_squamous	2	2.33799	high
TCGA-FD-A5BZ	2.28767	1	Luminal_infiltrated	2	1.59852	high
TCGA-FD-A5C0	1.11507	0	Luminal_infiltrated	2	1.29752	high
TCGA-FD-A5C1	4.39178	0	Basal_squamous	2	0.714653	low
TCGA-FD-A62N	0.224658	0	Basal_squamous	2	0.896408	low
TCGA-FD-A62O	0.591781	1	Luminal_papillary	2	0.93989	low
TCGA-FD-A62P	0.523288	1	Luminal_infiltrated	3	1.25825	high
TCGA-FD-A62S	1.00822	0	Basal_squamous	2	1.51225	high
TCGA-FD-A6TA	5.23836	0	Luminal_infiltrated	3	1.55952	high
TCGA-FD-A6TB	1.56712	0	Luminal_infiltrated	3	1.13659	high
TCGA-FD-A6TC	0.512329	0	Luminal_infiltrated	1	1.2032	high
TCGA-FD-A6TD	1.05753	1	Basal_squamous	2	0.931306	low
TCGA-FD-A6TE	1.03014	0	Luminal_papillary	3	1.96997	high
TCGA-FD-A6TF	0.189041	1	Luminal_infiltrated	2	3.09759	high
TCGA-FD-A6TG	0.254795	1	Luminal_infiltrated	4	1.62997	high
TCGA-FD-A6TH	0.358904	1	Basal_squamous	2	0.829776	low
TCGA-FD-A6TI	0.805479	1	Luminal_papillary	2	0.893099	low
TCGA-FD-A6TK	0.90411	0	Basal_squamous	2	1.58209	high
TCGA-FJ-A3Z7	2.58904	0	Neuronal	3	0.800639	low
TCGA-FJ-A3Z9	1.05479	1	Luminal_papillary	2	1.31632	high
TCGA-FJ-A3ZE	0.887671	1	Luminal_papillary	4	1.45154	high
TCGA-FJ-A3ZF	1.43562	0	Luminal_papillary	2	1.38654	high
TCGA-FJ-A871	0.745205	1	Neuronal	2	6.69313	high
TCGA-FT-A3EE	0.271233	1	Basal_squamous	2	0.533789	low
TCGA-FT-A61P	0.923288	0	Basal_squamous	2	2.04026	high
TCGA-G2-A2EC	1.90685	1	Luminal_infiltrated	2	0.833727	low
TCGA-G2-A2EF	5.16164	0	Basal_squamous	3	0.841232	low
TCGA-G2-A2EJ	2.55068	0	Basal_squamous	3	0.781674	low
TCGA-G2-A2EK	1.32877	0	Luminal_papillary	2	1.31112	high
TCGA-G2-A2EL	2.24384	1	Neuronal	3	1.43995	high
TCGA-G2-A2EO	2.93699	0	Luminal_infiltrated	1	0.721935	low
TCGA-G2-A2ES	2.75068	1	Basal_squamous	4	0.915145	low
TCGA-G2-A3IB	0.60274	1	Basal_squamous	2	0.940168	low
TCGA-G2-A3IE	1.67671	1	Luminal_papillary	3	0.299443	low
TCGA-G2-A3VY	1.46849	0	Luminal_papillary	1	0.754561	low
TCGA-G2-AA3B	5.50137	0	Luminal_papillary	1	0.239812	low
TCGA-G2-AA3C	0.578082	1	Basal_squamous	3	1.57323	high
TCGA-G2-AA3D	5.36986	0	Luminal_papillary	3	0.49978	low
TCGA-G2-AA3F	2.44658	0	Luminal_papillary	2	0.746961	low
TCGA-GC-A3BM	1.78356	1	Luminal_papillary	2	1.2391	high
TCGA-GC-A3I6	1.72603	1	Basal_squamous	2	0.779111	low
TCGA-GC-A3OO	1.31781	0	Luminal_infiltrated	2	1.46957	high
TCGA-GC-A3RB	1.59452	0	Luminal_papillary	2	0.298387	low
TCGA-GC-A3RC	1.32603	0	Basal_squamous	4	0.402043	low
TCGA-GC-A3RD	1.1726	0	Luminal_papillary	2	0.620635	low
TCGA-GC-A3WC	1.47945	0	Basal_squamous	2	1.26953	high
TCGA-GC-A3YS	2.07671	0	Basal_squamous	3	1.069	high
TCGA-GC-A4ZW	0.0410959	0	Luminal_papillary	1	0.968431	low
TCGA-GD-A2C5	2.22466	0	Luminal	3	0.987672	high
TCGA-GD-A3OP	0.175342	0	Luminal_infiltrated	3	0.913255	low
TCGA-GD-A3OQ	0.260274	0	Basal_squamous	2	0.527208	low
TCGA-GD-A3OS	1.74795	0	Neuronal	2	1.52071	high
TCGA-GD-A6C6	0.183562	0	Luminal_papillary	3	0.524526	low
TCGA-GD-A76B	0.613699	0	Luminal_papillary	2	0.637392	low
TCGA-GU-A42P	0.909589	1	Luminal_papillary	3	2.11989	high
TCGA-GU-A42Q	0.942466	1	Basal_squamous	3	1.37001	high
TCGA-GU-A42R	0.942466	0	Luminal_papillary	2	0.597383	low
TCGA-GU-A762	0.635616	1	Basal_squamous	2	1.07022	high
TCGA-GU-A763	2.25753	0	Luminal_papillary	2	0.679539	low
TCGA-GU-A764	1.67123	0	Basal_squamous	2	1.59861	high
TCGA-GU-A766	1.31507	0	Basal_squamous	3	1.22827	high
TCGA-GU-A767	0.394521	1	Luminal	4	0.963944	low
TCGA-GU-AATO	0.887671	1	Luminal_infiltrated	3	1.14053	high
TCGA-GU-AATP	2.74795	0	Luminal_infiltrated	3	0.931768	low
TCGA-GU-AATQ	0.583562	1	Basal_squamous	2	0.897484	low
TCGA-GV-A3JV	1.18904	1	Luminal	2	1.62839	high
TCGA-GV-A3JW	1.77808	0	Luminal_papillary	2	0.944537	low
TCGA-GV-A3JX	1.59178	0	Luminal_papillary	3	0.73113	low
TCGA-GV-A3JZ	1.65205	0	Neuronal	3	0.347692	low
TCGA-GV-A3QF	1.69041	1	Luminal_papillary	2	1.10759	high
TCGA-GV-A3QH	0.706849	1	Luminal_papillary	3	0.748125	low
TCGA-GV-A3QI	0.882192	0	Luminal_papillary	4	1.21744	high
TCGA-GV-A3QK	2.27945	0	Luminal_papillary	2	0.862563	low
TCGA-GV-A40E	0.715068	1	Basal_squamous	2	1.10646	high
TCGA-GV-A40G	1.1726	0	Luminal_papillary	2	0.525967	low
TCGA-GV-A6ZA	1.89315	0	Luminal_papillary	3	0.398596	low
TCGA-H4-A2HO	0.126027	0	Luminal_papillary	2	0.552991	low
TCGA-H4-A2HQ	1.61644	0	Luminal_papillary	4	0.641837	low
TCGA-HQ-A5ND	0.750685	1	Basal_squamous	2	0.647864	low
TCGA-HQ-A5NE	1.0137	1	Basal_squamous	3	0.839512	low
TCGA-K4-A3WS	2.08493	0	Luminal_infiltrated	4	1.54038	high
TCGA-K4-A3WU	0.287671	0	Luminal_infiltrated	3	2.10313	high
TCGA-K4-A3WV	1.76986	0	Neuronal	2	3.50767	high
TCGA-K4-A4AB	0.208219	0	Luminal_infiltrated	2	0.865483	low
TCGA-K4-A4AC	0.761644	1	Basal_squamous	2	0.768939	low
TCGA-K4-A54R	2.30685	0	Luminal_infiltrated	1	2.56865	high
TCGA-K4-A5RH	0.756164	0	Basal_squamous	2	2.03231	high
TCGA-K4-A5RI	0.975342	1	Basal_squamous	2	0.728541	low
TCGA-K4-A5RJ	0.145205	0	Basal_squamous	3	1.44582	high
TCGA-K4-A6FZ	0.150685	0	Basal_squamous	4	0.562418	low
TCGA-K4-A6MB	1.28493	0	Luminal	3	1.13942	high
TCGA-K4-AAQO	0.983562	0	Luminal_infiltrated	3	1.74478	high
TCGA-KQ-A41N	4.39452	0	Luminal_papillary	4	0.695158	low
TCGA-KQ-A41O	4.2137	0	Luminal_papillary	3	0.36612	low
TCGA-KQ-A41P	2.99726	0	Luminal_papillary	3	0.518257	low
TCGA-KQ-A41Q	0.989041	0	Luminal_papillary	2	0.450792	low
TCGA-KQ-A41R	3.69863	0	Luminal_papillary	4	0.73102	low
TCGA-KQ-A41S	0.0958904	0	Luminal_infiltrated	3	0.951743	low
TCGA-LC-A66R	1.27671	0	Basal_squamous	2	1.1984	high
TCGA-LT-A5Z6	1.29863	0	Luminal_papillary	3	0.595907	low
TCGA-LT-A8JT	1.75616	0	Luminal_papillary	2	0.307619	low
TCGA-MV-A51V	1.12329	0	Luminal_papillary	1	0.532021	low
TCGA-PQ-A6FI	1.01918	0	Basal_squamous	2	0.923649	low
TCGA-PQ-A6FN	1.38904	0	Basal_squamous	2	1.19923	high
TCGA-R3-A69X	1.1863	0	Luminal_infiltrated	3	1.52492	high
TCGA-S5-A6DX	0.153425	1	Luminal_infiltrated	1	1.32179	high
TCGA-S5-AA26	1.37808	0	Luminal_papillary	3	0.242528	low
TCGA-SY-A9G0	1.03562	0	Luminal_infiltrated	2	2.52709	high
TCGA-SY-A9G5	2.63014	0	Basal_squamous	1	1.04623	high
TCGA-UY-A78K	1.46849	1	Luminal_infiltrated	4	0.716997	low
TCGA-UY-A78L	3.08767	0	Basal_squamous	3	1.93835	high
TCGA-UY-A78M	1.89041	1	Luminal	2	0.786303	low
TCGA-UY-A78N	7.23562	1	Luminal	4	1.04925	high
TCGA-UY-A78O	6.33425	0	Luminal_papillary	2	0.415952	low
TCGA-UY-A78P	6.52055	0	Basal_squamous	3	0.851002	low
TCGA-UY-A8OB	5.77808	0	Basal_squamous	4	0.498215	low
TCGA-UY-A8OD	9.40274	0	Luminal_infiltrated	2	0.738742	low
TCGA-UY-A9PA	2.93699	0	Basal_squamous	4	0.638263	low
TCGA-UY-A9PB	2.46301	0	Basal_squamous	4	1.36207	high
TCGA-UY-A9PD	1.48493	0	Luminal	4	1.39167	high
TCGA-UY-A9PE	0.517808	0	Luminal	3	1.31578	high
TCGA-UY-A9PF	0.320548	0	Luminal_papillary	4	0.571135	low
TCGA-UY-A9PH	4.27671	0	Luminal_infiltrated	3	0.565174	low
TCGA-XF-A8HB	3.75342	0	Luminal_papillary	2	0.995617	high
TCGA-XF-A8HC	0.547945	1	Luminal_papillary	2	1.97844	high
TCGA-XF-A8HD	8.12055	0	Basal_squamous	1	1.36366	high
TCGA-XF-A8HE	10.4575	0	Basal_squamous	3	1.19716	high
TCGA-XF-A8HF	8.09315	1	Luminal_infiltrated	4	1.15769	high
TCGA-XF-A8HG	1.27945	1	Luminal_papillary	4	3.14945	high
TCGA-XF-A8HH	0.156164	1	Luminal	2	0.894854	low
TCGA-XF-A8HI	1.49041	1	Luminal_papillary	2	0.687135	low
TCGA-XF-A9SG	4.05205	0	ND	2	0.74564	low
TCGA-XF-A9SH	5.4	1	Luminal_papillary	2	1.32863	high
TCGA-XF-A9SI	6.63836	0	Basal_squamous	3	1.1442	high
TCGA-XF-A9SJ	0.268493	1	Basal_squamous	3	0.920509	low
TCGA-XF-A9SK	1.33151	1	Luminal_infiltrated	2	1.22081	high
TCGA-XF-A9SL	5.53425	1	Luminal_infiltrated	2	1.85471	high
TCGA-XF-A9SM	2.87123	0	Basal_squamous	3	1.10235	high
TCGA-XF-A9SP	1.24384	1	Luminal_infiltrated	3	0.767179	low
TCGA-XF-A9ST	0.350685	1	Neuronal	4	2.77308	high
TCGA-XF-A9SU	0.49863	1	Luminal_infiltrated	2	1.00041	high
TCGA-XF-A9SV	1.06301	1	Luminal	2	0.665087	low
TCGA-XF-A9SW	0.991781	1	Luminal_infiltrated	2	2.28396	high
TCGA-XF-A9SX	1.96986	1	Basal_squamous	2	1.12796	high
TCGA-XF-A9SY	1.75342	0	Basal_squamous	4	0.809803	low
TCGA-XF-A9SZ	2.35342	1	Luminal_infiltrated	2	1.77555	high
TCGA-XF-A9T0	2.18904	0	Luminal_infiltrated	4	1.22564	high
TCGA-XF-A9T2	1.57534	1	Neuronal	2	1.21403	high
TCGA-XF-A9T3	0.186301	0	Basal_squamous	4	0.958379	low
TCGA-XF-A9T4	1.35616	1	Basal_squamous	2	0.84143	low
TCGA-XF-A9T5	5.55342	0	Basal_squamous	1	0.80485	low
TCGA-XF-A9T6	0.175342	0	Basal_squamous	4	1.23153	high
TCGA-XF-A9T8	1.14521	1	Basal_squamous	1	1.28611	high
TCGA-XF-AAME	7.74795	1	Basal_squamous	2	1.38767	high
TCGA-XF-AAMF	0.90137	1	ND	2	2.19041	high
TCGA-XF-AAMG	9.21644	0	Neuronal	1	0.826502	low
TCGA-XF-AAMH	0.942466	1	Neuronal	2	5.46268	high
TCGA-XF-AAMJ	4.57534	1	Luminal_infiltrated	2	1.30382	high
TCGA-XF-AAML	0.635616	1	Luminal_papillary	3	1.70425	high
TCGA-XF-AAMQ	5.96438	0	Luminal_papillary	3	0.375625	low
TCGA-XF-AAMR	7.64384	0	Luminal_infiltrated	2	1.52411	high
TCGA-XF-AAMT	0.246575	1	Basal_squamous	2	1.24203	high
TCGA-XF-AAMW	0.693151	1	Basal_squamous	2	0.97114	high
TCGA-XF-AAMX	0.564384	1	Luminal	4	1.21466	high
TCGA-XF-AAMY	8.24932	0	Luminal	2	1.02247	high
TCGA-XF-AAMZ	3.69315	1	Luminal_papillary	3	0.803259	low
TCGA-XF-AAN0	4.70685	1	Luminal_infiltrated	3	0.842541	low
TCGA-XF-AAN1	2.57808	1	Luminal_papillary	2	1.20112	high
TCGA-XF-AAN2	5.12055	1	Basal_squamous	3	1.68575	high
TCGA-XF-AAN3	7.19178	0	Basal_squamous	2	0.772787	low
TCGA-XF-AAN4	2.25479	1	Basal_squamous	2	2.0035	high
TCGA-XF-AAN5	6.28219	0	Basal_squamous	3	1.13042	high
TCGA-XF-AAN7	1.54795	1	Neuronal	2	0.675221	low
TCGA-XF-AAN8	0.323288	1	Basal_squamous	2	1.53125	high
TCGA-YC-A89H	1.56986	0	Luminal_papillary	4	0.85376	low
TCGA-YC-A8S6	0.80274	0	Luminal_infiltrated	2	0.983765	high
TCGA-YC-A9TC	0.0547945	1	Neuronal	2	14.8657	high
TCGA-YF-AA3L	0.99726	0	Luminal_papillary	4	0.576294	low
TCGA-YF-AA3M	1.13699	0	Luminal_papillary	2	1.07728	high
TCGA-ZF-A9R0	1.86301	1	Luminal	3	0.886404	low
TCGA-ZF-A9R1	2.11781	0	Luminal_papillary	2	1.08942	high
TCGA-ZF-A9R2	1.7589	0	Luminal_papillary	2	0.401294	low
TCGA-ZF-A9R3	2.6	1	Luminal_papillary	2	0.522895	low
TCGA-ZF-A9R4	2.52329	0	Luminal_papillary	3	0.570467	low
TCGA-ZF-A9R5	2.9863	0	Luminal_papillary	2	0.981613	high
TCGA-ZF-A9R7	1.82192	0	Luminal_papillary	1	1.11438	high
TCGA-ZF-A9R9	2.36712	1	Luminal_infiltrated	2	1.52319	high
TCGA-ZF-A9RC	7.85753	0	Luminal	4	2.08095	high
TCGA-ZF-A9RD	1.11781	1	Basal_squamous	2	0.954012	low
TCGA-ZF-A9RE	0.290411	1	Luminal_papillary	2	1.02504	high
TCGA-ZF-A9RF	5.33973	0	Basal_squamous	2	0.789254	low
TCGA-ZF-A9RG	4.89315	0	ND	3	0.617768	low
TCGA-ZF-A9RL	7.40548	0	Luminal_papillary	4	0.825739	low
TCGA-ZF-A9RM	3.9863	0	Luminal_papillary	2	0.852072	low
TCGA-ZF-A9RN	1.68493	1	Basal_squamous	2	3.68483	high
TCGA-ZF-AA4R	2.83836	1	Neuronal	2	3.20992	high
TCGA-ZF-AA4T	1.6411	1	Luminal_papillary	2	1.64687	high
TCGA-ZF-AA4U	0.717808	1	Luminal_papillary	2	0.301904	low
TCGA-ZF-AA4V	4.94795	0	Basal_squamous	4	0.77378	low
TCGA-ZF-AA4W	5.0137	0	Basal_squamous	4	1.22841	high
TCGA-ZF-AA4X	5.6	0	Luminal_papillary	1	0.480872	low
TCGA-ZF-AA51	4.69589	0	Luminal_infiltrated	1	0.752925	low
TCGA-ZF-AA52	2.95068	1	Luminal_infiltrated	2	1.58958	high
TCGA-ZF-AA53	4.82466	0	Basal_squamous	3	1.57098	high
TCGA-ZF-AA54	1.61644	1	Basal_squamous	2	2.21971	high
TCGA-ZF-AA56	0.709589	1	Basal_squamous	2	0.741762	low
TCGA-ZF-AA58	4.51781	0	Basal_squamous	2	0.805212	low
TCGA-ZF-AA5H	2.45753	0	Basal_squamous	2	1.04722	high
TCGA-ZF-AA5N	0.460274	1	Basal_squamous	2	1.28017	high
TCGA-ZF-AA5P	1.01918	0	Luminal_infiltrated	2	1.87983	high
